# Supplementary material for: Psychometric performance of the WHOQOL-HIV BREF among people living with HIV on antiretroviral therapy in Bauchi State, Nigeria
Source: PLoS One. 2025 Dec 12;20(12):e0338095. doi: 10.1371/journal.pone.0338095 (PMC12700459; doi:10.1371/journal.pone.0338095)
Supplement: S1 Data — (CSV) [file pone.0338095.s001.csv]

consent	a1_age	pull_gender	a2_gender	a3_edu	a4_occup	a5_marital	a6_children	a7_num_children	a8_living_together	a9_plhiv_group	a10_parti_grp	a11_ever_treat_tb	a12_income	note5	e1_health	e2_currenlty_ill	e3_hiv_serostat	e6_howinfected	e7_concentrate	e8_rateqol	e9_satis_health	note7	e10_phys_pain	e11_how_bothered	e12	e13	e14	e15	e16	e17	e18	e19	e20	note8	e21	e22	e23	e24	e25	e26	e27	note9	e28	e29	e30	e31	e32	e33	e34
Yes	30	Female	Female	Quranic	Unskilled (laborer, trader, shopkeeper, hawker, vendor etc.)	Divorced/Separated	Yes	2	No	No	NA	Never	40000	NA	Good	No	Asymptomatic	Sex with a man who was HIV+	A moderate amount	Good	Satisfied	NA	Very much	An extreme amount	An extreme amount	A moderate amount	An extreme amount	An extreme amount	An extreme amount	An extreme amount	A moderate amount	Very much	Very much	NA	Completely	Completely	Not at all	A little	Moderately	Mostly	Good	NA	Neither satisfied nor dissatisfied	Satisfied	Satisfied	Satisfied	Satisfied	Satisfied	Neither satisfied nor dissatisfied
Yes	37	Female	Female	Quranic	Others	Married	Yes	6	Yes	No	NA	Yes and I was on TB treatment in the past	40000	NA	Good	No	Asymptomatic	Don’t know	A moderate amount	Good	Satisfied	NA	A moderate amount	A moderate amount	An extreme amount	Very much	An extreme amount	Not at all	An extreme amount	An extreme amount	A moderate amount	A moderate amount	Very much	NA	Moderately	Moderately	Not at all	Completely	Moderately	Moderately	Good	NA	Satisfied	Satisfied	Satisfied	Very satisfied	Very satisfied	Satisfied	Neither satisfied nor dissatisfied
Yes	45	Male	Male	Primary	Skilled (tailor, beautician, plumbing, hairdresser, carpentry, electrician etc)	Married	Yes	8	Yes	No	NA	Never	50000	NA	Good	No	Asymptomatic	Don’t know	A little	Good	Satisfied	NA	An extreme amount	An extreme amount	An extreme amount	An extreme amount	An extreme amount	An extreme amount	An extreme amount	An extreme amount	A moderate amount	Very much	Very much	NA	Moderately	Mostly	Mostly	Mostly	Mostly	Mostly	Very Good	NA	Satisfied	Satisfied	Satisfied	Very satisfied	Very satisfied	Very satisfied	Neither satisfied nor dissatisfied
Yes	29	Female	Female	Secondary	Others	Never married	No	NA	NA	No	NA	Never	35000	NA	Good	No	Asymptomatic	Sex with a man who was HIV+	A little	Good	Very satisfied	NA	Very much	An extreme amount	An extreme amount	An extreme amount	An extreme amount	Not at all	Not at all	Not at all	A moderate amount	Extremely	Extremely	NA	A little	Completely	Mostly	Mostly	Mostly	Mostly	Very Good	NA	Very satisfied	Very satisfied	Very satisfied	Very satisfied	Very satisfied	Neither satisfied nor dissatisfied	Very satisfied
Yes	49	Male	Male	Quranic	Skilled (tailor, beautician, plumbing, hairdresser, carpentry, electrician etc)	Married	Yes	14	Yes	No	NA	Never	45000	NA	Good	No	Asymptomatic	Blood transfusion or other medical procedure	A moderate amount	Good	Satisfied	NA	An extreme amount	An extreme amount	An extreme amount	An extreme amount	An extreme amount	Not at all	An extreme amount	An extreme amount	Very much	Very much	Very much	NA	Mostly	Mostly	Not at all	Mostly	Moderately	A little	Good	NA	Satisfied	Satisfied	Neither satisfied nor dissatisfied	Satisfied	Satisfied	Satisfied	Neither satisfied nor dissatisfied
Yes	45	Male	Male	Primary	Skilled (tailor, beautician, plumbing, hairdresser, carpentry, electrician etc)	Married	Yes	17	Yes	No	NA	Never	60000	NA	Good	No	Asymptomatic	Don’t know	A moderate amount	Good	Satisfied	NA	A little	Not at all	An extreme amount	An extreme amount	An extreme amount	An extreme amount	An extreme amount	An extreme amount	A moderate amount	Very much	Very much	NA	Mostly	Mostly	Completely	Completely	Mostly	A little	Good	NA	Satisfied	Satisfied	Very satisfied	Very satisfied	Very satisfied	Satisfied	Neither satisfied nor dissatisfied
Yes	25	Female	Female	Primary	Skilled (tailor, beautician, plumbing, hairdresser, carpentry, electrician etc)	Married	Yes	3	Yes	No	NA	Never	30000	NA	Good	No	Asymptomatic	Don’t know	A moderate amount	Good	Satisfied	NA	Very much	Very much	An extreme amount	An extreme amount	An extreme amount	An extreme amount	An extreme amount	An extreme amount	A moderate amount	A moderate amount	A moderate amount	NA	A little	Mostly	Not at all	Mostly	Mostly	A little	Good	NA	Satisfied	Satisfied	Satisfied	Very satisfied	Very satisfied	Satisfied	Neither satisfied nor dissatisfied
Yes	42	Female	Female	Quranic	Others	Divorced/Separated	Yes	2	No	No	NA	Never	35000	NA	Good	No	Asymptomatic	Don’t know	Very much	Good	Satisfied	NA	An extreme amount	An extreme amount	An extreme amount	An extreme amount	An extreme amount	An extreme amount	An extreme amount	An extreme amount	A little	A moderate amount	A moderate amount	NA	Moderately	Mostly	Not at all	Mostly	Mostly	Moderately	Very Good	NA	Satisfied	Satisfied	Satisfied	Satisfied	Satisfied	Satisfied	Neither satisfied nor dissatisfied
Yes	34	Male	Male	Secondary	Skilled (tailor, beautician, plumbing, hairdresser, carpentry, electrician etc)	Never married	No	NA	NA	No	NA	Never	35000	NA	Good	No	Asymptomatic	Don’t know	A little	Good	Satisfied	NA	Not at all	A little	An extreme amount	An extreme amount	An extreme amount	An extreme amount	An extreme amount	An extreme amount	A moderate amount	Very much	A moderate amount	NA	Mostly	Mostly	Not at all	Mostly	Moderately	Mostly	Good	NA	Satisfied	Satisfied	Satisfied	Satisfied	Satisfied	Very satisfied	Satisfied
Yes	28	Female	Female	Primary	Others	Never married	No	NA	NA	Yes	Once or less/ month	Yes and I was on TB treatment in the past	30000	NA	Very Good	No	Asymptomatic	Sex with a man who was HIV+	Very much	Good	Satisfied	NA	An extreme amount	An extreme amount	A little	An extreme amount	An extreme amount	Not at all	Not at all	Not at all	Extremely	Very much	Very much	NA	Completely	Completely	Mostly	Mostly	Mostly	Moderately	Very Good	NA	Very satisfied	Very satisfied	Very satisfied	Very satisfied	Very satisfied	Very satisfied	Very satisfied
Yes	48	Male	Male	Higher	Highly skilled (nurse, teacher, School of Tech graduate)	Married	Yes	7	Yes	No	NA	Never	95000	NA	Good	No	Asymptomatic	Sex with a woman who was HIV+	A moderate amount	Good	Satisfied	NA	An extreme amount	Very much	Very much	Very much	An extreme amount	Very much	Very much	A moderate amount	Very much	Very much	Very much	NA	Mostly	Mostly	Mostly	Mostly	Mostly	Mostly	Very Good	NA	Very satisfied	Very satisfied	Satisfied	Satisfied	Satisfied	Satisfied	Satisfied
Yes	34	Female	Female	Quranic	Others	Divorced/Separated	No	NA	NA	No	NA	Never	45000	NA	Good	Yes	Asymptomatic	Get infected from husband or wife or long-term partners	A little	Good	Satisfied	NA	Very much	Very much	Very much	A moderate amount	A moderate amount	Very much	A moderate amount	A moderate amount	A little	A moderate amount	Very much	NA	Moderately	Moderately	Mostly	Mostly	Moderately	A little	Good	NA	Satisfied	Satisfied	Satisfied	Satisfied	Satisfied	Neither satisfied nor dissatisfied	Dissatisfied
Yes	50	Female	Male	Primary	Semi-skilled (farming, fishing, mining, forestry etc)	Married	Yes	12	Yes	Yes	Once or less/ month	Never	85000	NA	Good	Yes	Asymptomatic	Sex with a woman who was HIV+	Not at all	Good	Neither satisfied nor dissatisfied	NA	An extreme amount	An extreme amount	An extreme amount	A moderate amount	A moderate amount	Very much	Not at all	Not at all	Not at all	Very much	A moderate amount	NA	A little	A little	A little	A little	A little	A little	Neither Poor nor Good	NA	Dissatisfied	Neither satisfied nor dissatisfied	Neither satisfied nor dissatisfied	Satisfied	Satisfied	Neither satisfied nor dissatisfied	Neither satisfied nor dissatisfied
Yes	51	Male	Male	Secondary	Unskilled (laborer, trader, shopkeeper, hawker, vendor etc.)	Married	Yes	10	Yes	Yes	Once or less/ month	Never	85000	NA	Very Good	No	Asymptomatic	Sex with a woman who was HIV+	A moderate amount	Good	Satisfied	NA	Very much	Very much	An extreme amount	Very much	Very much	An extreme amount	Very much	Not at all	Very much	Very much	Very much	NA	Completely	Mostly	Mostly	Mostly	Completely	Completely	Very Good	NA	Satisfied	Satisfied	Satisfied	Very satisfied	Satisfied	Satisfied	Satisfied
Yes	23	Male	Female	Quranic	Others	Never married	No	NA	NA	No	NA	Yes and I was on TB treatment in the past	30000	NA	Good	No	Asymptomatic	Sex with a woman who was HIV+	A little	Good	Very satisfied	NA	An extreme amount	An extreme amount	A moderate amount	An extreme amount	An extreme amount	A little	Not at all	Not at all	Extremely	Extremely	Extremely	NA	Completely	Completely	Completely	Completely	Completely	Completely	Very Good	NA	Very satisfied	Very satisfied	Very satisfied	Very satisfied	Very satisfied	Very satisfied	Very satisfied
Yes	22	Female	Female	Primary	Unskilled (laborer, trader, shopkeeper, hawker, vendor etc.)	Never married	No	NA	NA	No	NA	Never	30000	NA	Good	Yes	Asymptomatic	Don’t know	A moderate amount	Good	Satisfied	NA	Very much	Very much	An extreme amount	An extreme amount	An extreme amount	An extreme amount	An extreme amount	An extreme amount	A moderate amount	A moderate amount	A moderate amount	NA	Moderately	Moderately	Mostly	Mostly	Mostly	Mostly	Good	NA	Satisfied	Satisfied	Satisfied	Satisfied	Satisfied	Satisfied	Satisfied
Yes	35	Female	Female	Secondary	Skilled (tailor, beautician, plumbing, hairdresser, carpentry, electrician etc)	Married	Yes	2	Yes	No	NA	Never	50000	NA	Very Good	No	Asymptomatic	Don’t know	Very much	Very Good	Satisfied	NA	Very much	Very much	An extreme amount	An extreme amount	An extreme amount	An extreme amount	An extreme amount	An extreme amount	Very much	Very much	Very much	NA	Mostly	Mostly	Not at all	Mostly	Mostly	A little	Neither Poor nor Good	NA	Satisfied	Satisfied	Satisfied	Satisfied	Satisfied	Satisfied	Satisfied
Yes	36	Female	Female	Quranic	Unskilled (laborer, trader, shopkeeper, hawker, vendor etc.)	Married	Yes	8	Yes	No	NA	Never	60000	NA	Good	No	Asymptomatic	Don’t know	A moderate amount	Good	Satisfied	NA	An extreme amount	An extreme amount	An extreme amount	An extreme amount	An extreme amount	An extreme amount	An extreme amount	An extreme amount	A moderate amount	Very much	A moderate amount	NA	Mostly	Mostly	Mostly	Mostly	Mostly	A little	Good	NA	Satisfied	Satisfied	Satisfied	Satisfied	Satisfied	Satisfied	Satisfied
Yes	45	Male	Male	Quranic	Skilled (tailor, beautician, plumbing, hairdresser, carpentry, electrician etc)	Married	Yes	6	Yes	No	NA	Never	50000	NA	Good	No	Asymptomatic	Don’t know	A little	Very Good	Satisfied	NA	An extreme amount	An extreme amount	An extreme amount	An extreme amount	An extreme amount	An extreme amount	An extreme amount	An extreme amount	A moderate amount	Very much	Very much	NA	Completely	Mostly	Mostly	Completely	Completely	A little	Very Good	NA	Very satisfied	Very satisfied	Satisfied	Satisfied	Very satisfied	Satisfied	Neither satisfied nor dissatisfied
Yes	28	Female	Female	Secondary	Unskilled (laborer, trader, shopkeeper, hawker, vendor etc.)	Married	Yes	3	Yes	Yes	Once or less/ month	Never	40000	NA	Neither Poor nor Good	No	Symptomatic	Don’t know	A moderate amount	Neither Poor nor Good	Neither satisfied nor dissatisfied	NA	A moderate amount	A little	A moderate amount	A little	A moderate amount	A little	A moderate amount	A little	A moderate amount	A moderate amount	A little	NA	Mostly	Mostly	A little	Moderately	Moderately	Moderately	Neither Poor nor Good	NA	Satisfied	Neither satisfied nor dissatisfied	Neither satisfied nor dissatisfied	Neither satisfied nor dissatisfied	Neither satisfied nor dissatisfied	Neither satisfied nor dissatisfied	Neither satisfied nor dissatisfied
Yes	38	Female	Female	Secondary	Others	Never married	No	NA	NA	No	NA	Never	35000	NA	Very Good	No	Asymptomatic	Don’t know	A moderate amount	Very Good	Satisfied	NA	Very much	Very much	Very much	An extreme amount	An extreme amount	Not at all	Not at all	Not at all	Very much	Very much	Very much	NA	Completely	Mostly	Mostly	Moderately	Mostly	Completely	Good	NA	Satisfied	Satisfied	Satisfied	Satisfied	Very satisfied	Very satisfied	Very satisfied
Yes	NA	Male	Male	Secondary	Unskilled (laborer, trader, shopkeeper, hawker, vendor etc.)	Married	Yes	9	Yes	Yes	Once or less/ month	Never	85000	NA	Good	No	Asymptomatic	Get infected from husband or wife or long-term partners	A little	Good	Satisfied	NA	Very much	Very much	A moderate amount	An extreme amount	An extreme amount	Not at all	Not at all	Not at all	A little	A moderate amount	A moderate amount	NA	Mostly	Mostly	Moderately	Moderately	Moderately	Moderately	Good	NA	Satisfied	Satisfied	Satisfied	Satisfied	Satisfied	Satisfied	Satisfied
Yes	38	Male	Male	Secondary	Skilled (tailor, beautician, plumbing, hairdresser, carpentry, electrician etc)	Never married	No	NA	NA	No	NA	Never	30000	NA	Very Good	No	Asymptomatic	Don’t know	A little	Good	Very satisfied	NA	An extreme amount	An extreme amount	Very much	An extreme amount	An extreme amount	An extreme amount	An extreme amount	An extreme amount	Very much	Very much	A moderate amount	NA	Mostly	Completely	Not at all	Mostly	Mostly	Mostly	Very Good	NA	Satisfied	Satisfied	Very satisfied	Satisfied	Very satisfied	Satisfied	Satisfied
Yes	47	Female	Female	Quranic	Others	Divorced/Separated	Yes	4	No	No	NA	Yes and I was on TB treatment in the past	35000	NA	Good	No	Asymptomatic	Don’t know	Very much	Good	Satisfied	NA	An extreme amount	An extreme amount	A moderate amount	An extreme amount	An extreme amount	An extreme amount	An extreme amount	An extreme amount	Very much	Very much	A moderate amount	NA	Mostly	Mostly	Not at all	Completely	Completely	Mostly	Good	NA	Satisfied	Satisfied	Satisfied	Satisfied	Satisfied	Satisfied	Neither satisfied nor dissatisfied
Yes	40	Female	Female	Quranic	Skilled (tailor, beautician, plumbing, hairdresser, carpentry, electrician etc)	Married	Yes	6	Yes	No	NA	Never	35000	NA	Good	No	Asymptomatic	Don’t know	A little	Good	Satisfied	NA	A moderate amount	A moderate amount	An extreme amount	An extreme amount	An extreme amount	Not at all	An extreme amount	An extreme amount	Very much	Very much	A moderate amount	NA	Completely	Completely	Not at all	Mostly	Mostly	Mostly	Very Good	NA	Satisfied	Satisfied	Satisfied	Very satisfied	Very satisfied	Very satisfied	Satisfied
Yes	36	Female	Female	None	Unskilled (laborer, trader, shopkeeper, hawker, vendor etc.)	Divorced/Separated	Yes	4	No	No	NA	Never	20000	NA	Very Good	No	Asymptomatic	Don’t know	Very much	Good	Satisfied	NA	Not at all	Not at all	Not at all	An extreme amount	An extreme amount	A little	An extreme amount	An extreme amount	Very much	Very much	Very much	NA	Moderately	Mostly	Mostly	Mostly	A little	Moderately	Good	NA	Satisfied	Satisfied	Satisfied	Satisfied	Satisfied	Very satisfied	Satisfied
Yes	28	Female	Female	Higher	Others	Never married	No	NA	NA	No	NA	Never	60000	NA	Neither Poor nor Good	Yes	Asymptomatic	Get infected from husband or wife or long-term partners	A little	Good	Neither satisfied nor dissatisfied	NA	Very much	Very much	An extreme amount	A moderate amount	A moderate amount	A little	Not at all	Not at all	A moderate amount	A moderate amount	Very much	NA	Mostly	A little	A little	Moderately	A little	Moderately	Good	NA	Satisfied	Satisfied	Satisfied	Satisfied	Neither satisfied nor dissatisfied	Satisfied	Dissatisfied
Yes	35	Female	Female	Primary	Unskilled (laborer, trader, shopkeeper, hawker, vendor etc.)	Married	Yes	3	Yes	No	NA	Never	50000	NA	Good	No	Asymptomatic	Don’t know	A moderate amount	Good	Very satisfied	NA	Very much	Very much	Very much	An extreme amount	An extreme amount	A moderate amount	An extreme amount	An extreme amount	Very much	Extremely	Very much	NA	Mostly	Completely	Not at all	Mostly	Completely	A little	Very Good	NA	Satisfied	Satisfied	Very satisfied	Very satisfied	Very satisfied	Satisfied	Satisfied
Yes	42	Female	Female	Quranic	Unskilled (laborer, trader, shopkeeper, hawker, vendor etc.)	Married	Yes	5	Yes	Yes	Once or less/ month	Never	55000	NA	Very Good	No	Asymptomatic	Get infected from husband or wife or long-term partners	A moderate amount	Good	Satisfied	NA	An extreme amount	An extreme amount	An extreme amount	An extreme amount	An extreme amount	Not at all	Not at all	Not at all	Very much	Extremely	Extremely	NA	Mostly	Completely	Mostly	Mostly	Mostly	Mostly	Very Good	NA	Satisfied	Satisfied	Satisfied	Very satisfied	Very satisfied	Very satisfied	Very satisfied
Yes	42	Female	Female	Primary	Others	Married	Yes	6	Yes	No	NA	Yes and I was on TB treatment in the past	70000	NA	Neither Poor nor Good	Yes	Asymptomatic	Get infected from husband or wife or long-term partners	A little	Poor	Dissatisfied	NA	An extreme amount	An extreme amount	An extreme amount	A moderate amount	A moderate amount	An extreme amount	Very much	A little	A moderate amount	A moderate amount	Very much	NA	Moderately	A little	Moderately	A little	A little	Moderately	Good	NA	Satisfied	Satisfied	Satisfied	Satisfied	Satisfied	Satisfied	Satisfied
Yes	44	Male	Male	Higher	Semi-skilled (farming, fishing, mining, forestry etc)	Married	Yes	6	Yes	No	NA	Yes and I was on TB treatment in the past	60000	NA	Good	No	Asymptomatic	Sex with a woman who was HIV+	A little	Good	Satisfied	NA	An extreme amount	An extreme amount	Very much	An extreme amount	An extreme amount	Not at all	Not at all	Not at all	A moderate amount	A moderate amount	Very much	NA	Moderately	Mostly	A little	Moderately	Moderately	Mostly	Very Good	NA	Neither satisfied nor dissatisfied	Very satisfied	Very satisfied	Very satisfied	Satisfied	Neither satisfied nor dissatisfied	Satisfied
Yes	25	Male	Female	Secondary	Others	Divorced/Separated	Yes	2	No	No	NA	Never	20000	NA	Good	No	Asymptomatic	Sex with a man who was HIV+	A moderate amount	Good	Satisfied	NA	An extreme amount	An extreme amount	A little	An extreme amount	An extreme amount	Not at all	Not at all	Not at all	A moderate amount	Extremely	Extremely	NA	Mostly	Mostly	Completely	Mostly	Completely	Completely	Very Good	NA	Satisfied	Satisfied	Satisfied	Satisfied	Satisfied	Satisfied	Satisfied
Yes	24	Female	Female	Primary	Others	Married	Yes	1	Yes	No	NA	Never	35000	NA	Good	No	Asymptomatic	Don’t know	Very much	Good	Satisfied	NA	Very much	An extreme amount	Very much	An extreme amount	An extreme amount	An extreme amount	An extreme amount	An extreme amount	A moderate amount	A moderate amount	A moderate amount	NA	Mostly	Mostly	A little	Mostly	Moderately	Mostly	Good	NA	Satisfied	Satisfied	Satisfied	Satisfied	Satisfied	Satisfied	Satisfied
Yes	25	Female	Female	Secondary	No response	Never married	Yes	1	Yes	No	NA	Never	30000	NA	Good	No	Asymptomatic	Sex with a man who was HIV+	A little	Good	Satisfied	NA	Very much	Very much	Very much	A moderate amount	Very much	A moderate amount	A moderate amount	A moderate amount	A little	Very much	A moderate amount	NA	Mostly	Mostly	Moderately	Moderately	A little	Mostly	Good	NA	Satisfied	Satisfied	Satisfied	Satisfied	Satisfied	Satisfied	Satisfied
Yes	22	Female	Male	Primary	Others	Never married	No	NA	NA	Yes	Once or less/ month	Never	30000	NA	Very Good	No	Asymptomatic	Don’t know	A little	Good	Satisfied	NA	An extreme amount	An extreme amount	Very much	An extreme amount	An extreme amount	Not at all	Not at all	Not at all	Very much	Very much	Very much	NA	Completely	Completely	Mostly	Completely	Mostly	Completely	Very Good	NA	Very satisfied	Very satisfied	Very satisfied	Very satisfied	Very satisfied	Very satisfied	Very satisfied
Yes	32	Female	Female	Primary	Skilled (tailor, beautician, plumbing, hairdresser, carpentry, electrician etc)	Divorced/Separated	No	NA	NA	No	NA	Never	35000	NA	Neither Poor nor Good	Yes	Asymptomatic	Sex with a man who was HIV+	Not at all	Poor	Dissatisfied	NA	An extreme amount	An extreme amount	An extreme amount	Not at all	A moderate amount	Very much	Very much	A moderate amount	A little	A little	A moderate amount	NA	Moderately	A little	A little	A little	A little	A little	Good	NA	Neither satisfied nor dissatisfied	Neither satisfied nor dissatisfied	Neither satisfied nor dissatisfied	Dissatisfied	Dissatisfied	Dissatisfied	Dissatisfied
Yes	39	Female	Female	None	Unskilled (laborer, trader, shopkeeper, hawker, vendor etc.)	Widowed/widower	Yes	4	No	No	NA	Never	40000	NA	Good	No	Asymptomatic	Don’t know	Very much	Good	Satisfied	NA	A moderate amount	An extreme amount	An extreme amount	An extreme amount	An extreme amount	An extreme amount	An extreme amount	An extreme amount	Very much	Very much	A moderate amount	NA	Mostly	Mostly	Not at all	Mostly	Moderately	Mostly	Good	NA	Satisfied	Satisfied	Satisfied	Satisfied	Satisfied	Satisfied	Satisfied
Yes	57	Female	Female	Quranic	Others	Married	Yes	7	Yes	No	NA	Yes and I was on TB treatment in the past	70000	NA	Neither Poor nor Good	Yes	Asymptomatic	Get infected from husband or wife or long-term partners	A little	Good	Neither satisfied nor dissatisfied	NA	An extreme amount	An extreme amount	An extreme amount	A moderate amount	A moderate amount	Very much	Very much	A little	A moderate amount	A little	A moderate amount	NA	A little	A little	A little	A little	A little	Moderately	Good	NA	Neither satisfied nor dissatisfied	Satisfied	Neither satisfied nor dissatisfied	Neither satisfied nor dissatisfied	Dissatisfied	Dissatisfied	Dissatisfied
Yes	24	Female	Female	Quranic	No response	Divorced/Separated	No	NA	NA	No	NA	Never	29000	NA	Very Good	No	Asymptomatic	Sex with a man who was HIV+	A little	Good	Satisfied	NA	Very much	Very much	Very much	An extreme amount	An extreme amount	A little	Not at all	Not at all	A moderate amount	Extremely	Very much	NA	Mostly	Mostly	Mostly	Mostly	Completely	Mostly	Very Good	NA	Satisfied	Satisfied	Satisfied	Satisfied	Satisfied	Very satisfied	Satisfied
Yes	37	Male	Male	Secondary	Unskilled (laborer, trader, shopkeeper, hawker, vendor etc.)	Married	Yes	2	Yes	No	NA	Never	40000	NA	Good	No	Asymptomatic	Sex with a woman who was HIV+	Very much	Good	Satisfied	NA	Very much	Very much	A moderate amount	An extreme amount	Very much	An extreme amount	A little	A little	A moderate amount	Very much	Extremely	NA	Mostly	Completely	Mostly	Mostly	Mostly	Mostly	Good	NA	Satisfied	Satisfied	Very satisfied	Very satisfied	Satisfied	Very satisfied	Satisfied
Yes	24	Female	Female	Quranic	Unskilled (laborer, trader, shopkeeper, hawker, vendor etc.)	Married	Yes	3	Yes	No	NA	Never	30000	NA	Good	No	Asymptomatic	Don’t know	Very much	Good	Satisfied	NA	A little	An extreme amount	An extreme amount	An extreme amount	An extreme amount	An extreme amount	Very much	An extreme amount	A moderate amount	Very much	Very much	NA	Mostly	Mostly	Not at all	Moderately	Mostly	Mostly	Very Good	NA	Satisfied	Very satisfied	Satisfied	Very satisfied	Satisfied	Satisfied	Satisfied
Yes	33	Female	Female	Secondary	Others	Married	Yes	4	Yes	No	NA	Yes and I am currently on TB treatment now	50000	NA	Good	Yes	Asymptomatic	Sex with a man who was HIV+	A moderate amount	Good	Satisfied	NA	Very much	Very much	Very much	A moderate amount	Very much	A little	Not at all	Not at all	A little	Very much	Very much	NA	Mostly	Moderately	Moderately	Moderately	Mostly	Moderately	Good	NA	Satisfied	Satisfied	Satisfied	Satisfied	Satisfied	Satisfied	Satisfied
Yes	26	Female	Female	Secondary	Others	Never married	No	NA	NA	No	NA	Never	25000	NA	Very Good	No	Asymptomatic	Sex with a man who was HIV+	A moderate amount	Good	Very satisfied	NA	Very much	Very much	A moderate amount	An extreme amount	An extreme amount	Very much	A moderate amount	Very much	A moderate amount	Very much	Very much	NA	Completely	Completely	Completely	Completely	Completely	Completely	Very Good	NA	Very satisfied	Very satisfied	Very satisfied	Very satisfied	Very satisfied	Very satisfied	Very satisfied
Yes	46	Female	Female	None	Unskilled (laborer, trader, shopkeeper, hawker, vendor etc.)	Married	Yes	5	Yes	No	NA	Never	25000	NA	Very Good	No	Asymptomatic	Don’t know	A little	Very Good	Very satisfied	NA	Not at all	Not at all	An extreme amount	Very much	An extreme amount	An extreme amount	An extreme amount	An extreme amount	A moderate amount	Very much	A moderate amount	NA	Mostly	Mostly	Not at all	Mostly	Moderately	Moderately	Good	NA	Satisfied	Very satisfied	Very satisfied	Very satisfied	Very satisfied	Satisfied	Neither satisfied nor dissatisfied
Yes	33	Female	Female	Primary	Others	Married	Yes	5	Yes	Yes	Once or less/ month	Never	50000	NA	Good	No	Asymptomatic	Get infected from husband or wife or long-term partners	A little	Good	Satisfied	NA	Very much	Very much	Very much	A moderate amount	A moderate amount	Very much	A little	Not at all	A little	Very much	Extremely	NA	Mostly	Moderately	A little	Moderately	Mostly	Completely	Very Good	NA	Satisfied	Satisfied	Satisfied	Satisfied	Satisfied	Satisfied	Satisfied
Yes	30	Female	Male	Primary	Semi-skilled (farming, fishing, mining, forestry etc)	Married	Yes	3	Yes	No	NA	Yes and I was on TB treatment in the past	40000	NA	Very Good	No	Asymptomatic	Sex with a woman who was HIV+	Not at all	Very Good	Very satisfied	NA	Very much	An extreme amount	Very much	An extreme amount	An extreme amount	A moderate amount	Not at all	Not at all	Extremely	Very much	Very much	NA	Completely	Completely	Mostly	Mostly	Completely	Completely	Very Good	NA	Very satisfied	Very satisfied	Very satisfied	Very satisfied	Very satisfied	Satisfied	Satisfied
Yes	39	Female	Female	Quranic	Unskilled (laborer, trader, shopkeeper, hawker, vendor etc.)	Married	Yes	5	Yes	No	NA	Never	40000	NA	Good	No	Asymptomatic	Don’t know	Very much	Good	Satisfied	NA	A moderate amount	A moderate amount	An extreme amount	An extreme amount	An extreme amount	Not at all	An extreme amount	An extreme amount	Very much	Very much	Very much	NA	Mostly	Mostly	Not at all	Moderately	Mostly	Moderately	Good	NA	Satisfied	Satisfied	Satisfied	Satisfied	Satisfied	Satisfied	Neither satisfied nor dissatisfied
Yes	42	Female	Female	None	Unskilled (laborer, trader, shopkeeper, hawker, vendor etc.)	Married	Yes	4	Yes	No	NA	Never	42000	NA	Good	No	Asymptomatic	Don’t know	A little	Good	Satisfied	NA	A little	A little	Not at all	An extreme amount	An extreme amount	An extreme amount	An extreme amount	An extreme amount	Very much	Very much	Very much	NA	Mostly	Mostly	Not at all	Mostly	Mostly	Mostly	Good	NA	Satisfied	Satisfied	Satisfied	Satisfied	Very satisfied	Satisfied	Satisfied
Yes	27	Female	Female	Primary	Unskilled (laborer, trader, shopkeeper, hawker, vendor etc.)	Never married	No	NA	NA	No	NA	Never	50000	NA	Good	No	Asymptomatic	Don’t know	A moderate amount	Very Good	Very satisfied	NA	Not at all	Not at all	Not at all	An extreme amount	An extreme amount	An extreme amount	An extreme amount	An extreme amount	A moderate amount	Very much	Very much	NA	Completely	Completely	A little	Mostly	Mostly	Mostly	Good	NA	Satisfied	Very satisfied	Very satisfied	Very satisfied	Very satisfied	Satisfied	Satisfied
Yes	37	Male	Male	Higher	Highly skilled (nurse, teacher, School of Tech graduate)	Married	Yes	2	Yes	No	NA	Never	50000	NA	Very Good	No	Asymptomatic	Get infected from husband or wife or long-term partners	A moderate amount	Very Good	Very satisfied	NA	An extreme amount	Very much	A moderate amount	An extreme amount	An extreme amount	Very much	Not at all	Not at all	Very much	Extremely	Extremely	NA	Mostly	Completely	Moderately	Mostly	Completely	Mostly	Very Good	NA	Very satisfied	Very satisfied	Very satisfied	Very satisfied	Very satisfied	Very satisfied	Satisfied
Yes	25	Male	Male	Quranic	Others	Never married	No	NA	NA	No	NA	Yes and I was on TB treatment in the past	35000	NA	Very Good	No	Asymptomatic	Sex with a woman who was HIV+	Very much	Very Good	Very satisfied	NA	An extreme amount	A little	Very much	An extreme amount	An extreme amount	Not at all	Not at all	Not at all	Very much	Extremely	Extremely	NA	Completely	Completely	Completely	Mostly	Mostly	Moderately	Very Good	NA	Very satisfied	Very satisfied	Very satisfied	Very satisfied	Satisfied	Very satisfied	Satisfied
Yes	43	Male	Male	Secondary	Semi-skilled (farming, fishing, mining, forestry etc)	Married	Yes	6	Yes	Yes	Once or less/ month	Never	75000	NA	Good	No	Asymptomatic	Get infected from husband or wife or long-term partners	A little	Good	Satisfied	NA	An extreme amount	An extreme amount	Very much	Very much	Very much	An extreme amount	Not at all	Not at all	Very much	Extremely	Extremely	NA	Mostly	Mostly	Mostly	Mostly	Mostly	Mostly	Very Good	NA	Very satisfied	Very satisfied	Very satisfied	Very satisfied	Satisfied	Very satisfied	Satisfied
Yes	40	Male	Male	Secondary	Unskilled (laborer, trader, shopkeeper, hawker, vendor etc.)	Married	Yes	6	Yes	Yes	Once or less/ month	Never	60000	NA	Good	Yes	Symptomatic	Get infected from husband or wife or long-term partners	A little	Neither Poor nor Good	Neither satisfied nor dissatisfied	NA	An extreme amount	An extreme amount	Very much	A moderate amount	A moderate amount	A moderate amount	A little	A little	Very much	Very much	A moderate amount	NA	A little	Moderately	Moderately	Moderately	Moderately	Moderately	Good	NA	Dissatisfied	Satisfied	Satisfied	Satisfied	Satisfied	Satisfied	Satisfied
Yes	36	Female	Female	Quranic	Unskilled (laborer, trader, shopkeeper, hawker, vendor etc.)	Divorced/Separated	Yes	3	No	No	NA	Never	35000	NA	Very Good	No	Asymptomatic	Don’t know	A moderate amount	Good	Satisfied	NA	A little	Not at all	Not at all	An extreme amount	An extreme amount	Not at all	An extreme amount	An extreme amount	Very much	Very much	A moderate amount	NA	Mostly	Completely	A little	Mostly	Moderately	A little	Good	NA	Satisfied	Satisfied	Satisfied	Satisfied	Satisfied	Satisfied	Neither satisfied nor dissatisfied
Yes	26	Female	Female	Primary	Others	Never married	No	NA	NA	No	NA	Never	30000	NA	Very Good	No	Asymptomatic	Don’t know	A moderate amount	Very Good	Very satisfied	NA	An extreme amount	An extreme amount	Very much	An extreme amount	An extreme amount	Not at all	Not at all	Not at all	A moderate amount	Very much	Extremely	NA	Mostly	Completely	Moderately	Mostly	Moderately	Mostly	Very Good	NA	Very satisfied	Very satisfied	Very satisfied	Very satisfied	Very satisfied	Very satisfied	Very satisfied
Yes	43	Female	Female	Primary	Unskilled (laborer, trader, shopkeeper, hawker, vendor etc.)	Married	Yes	5	Yes	No	NA	Yes and I was on TB treatment in the past	50000	NA	Good	Yes	Asymptomatic	Don’t know	A little	Poor	Neither satisfied nor dissatisfied	NA	An extreme amount	An extreme amount	An extreme amount	A moderate amount	Very much	A little	An extreme amount	An extreme amount	A little	A moderate amount	Very much	NA	Moderately	Mostly	A little	A little	Moderately	Moderately	Good	NA	Satisfied	Satisfied	Satisfied	Satisfied	Satisfied	Satisfied	Satisfied
Yes	39	Female	Female	Quranic	Others	Married	Yes	6	Yes	Yes	Once or less/ month	Yes and I was on TB treatment in the past	60000	NA	Good	Yes	Asymptomatic	Get infected from husband or wife or long-term partners	A little	Very Good	Very satisfied	NA	An extreme amount	An extreme amount	An extreme amount	An extreme amount	An extreme amount	Very much	Not at all	Not at all	A little	Extremely	Extremely	NA	Mostly	Mostly	A little	Moderately	A little	A little	Good	NA	Neither satisfied nor dissatisfied	Neither satisfied nor dissatisfied	Satisfied	Neither satisfied nor dissatisfied	Dissatisfied	Satisfied	Dissatisfied
Yes	38	Female	Male	Secondary	Semi-skilled (farming, fishing, mining, forestry etc)	Married	Yes	5	Yes	No	NA	Never	50000	NA	Good	No	Asymptomatic	Get infected from husband or wife or long-term partners	A little	Very Good	Satisfied	NA	Very much	A moderate amount	A moderate amount	An extreme amount	An extreme amount	A little	Not at all	Not at all	Extremely	Very much	A moderate amount	NA	Moderately	Moderately	Mostly	Completely	Completely	Moderately	Very Good	NA	Very satisfied	Satisfied	Very satisfied	Very satisfied	Very satisfied	Very satisfied	Very satisfied
Yes	41	Female	Female	Primary	Others	Married	Yes	5	Yes	No	NA	Never	35000	NA	Good	No	Asymptomatic	Sex with a man who was HIV+	A moderate amount	Good	Satisfied	NA	Very much	Very much	An extreme amount	An extreme amount	An extreme amount	An extreme amount	An extreme amount	An extreme amount	A moderate amount	Very much	A moderate amount	NA	Moderately	Mostly	Not at all	Mostly	Mostly	A little	Good	NA	Satisfied	Satisfied	Satisfied	Satisfied	Satisfied	Satisfied	Satisfied
Yes	35	Female	Female	Quranic	Unskilled (laborer, trader, shopkeeper, hawker, vendor etc.)	Married	Yes	4	Yes	No	NA	Never	35000	NA	Good	No	Asymptomatic	Don’t know	Very much	Good	Satisfied	NA	An extreme amount	A moderate amount	An extreme amount	An extreme amount	An extreme amount	A moderate amount	An extreme amount	An extreme amount	A moderate amount	Very much	A moderate amount	NA	Moderately	Mostly	Moderately	Mostly	Moderately	Moderately	Good	NA	Satisfied	Satisfied	Satisfied	Very satisfied	Very satisfied	Satisfied	Satisfied
Yes	46	Female	Female	Quranic	Unskilled (laborer, trader, shopkeeper, hawker, vendor etc.)	Married	Yes	4	Yes	No	NA	Never	35000	NA	Very Good	No	Asymptomatic	Blood transfusion or other medical procedure	Very much	Good	Very satisfied	NA	A little	A little	An extreme amount	A little	An extreme amount	Not at all	An extreme amount	An extreme amount	Very much	Extremely	Very much	NA	Not at all	Completely	Completely	Completely	Mostly	Moderately	Very Good	NA	Neither satisfied nor dissatisfied	Satisfied	Satisfied	Satisfied	Satisfied	Satisfied	Satisfied
Yes	36	Male	Male	Primary	Semi-skilled (farming, fishing, mining, forestry etc)	Married	Yes	2	Yes	No	NA	Never	45000	NA	Good	No	Asymptomatic	Sex with a woman who was HIV+	A moderate amount	Very Good	Very satisfied	NA	An extreme amount	Very much	A moderate amount	An extreme amount	An extreme amount	Not at all	Not at all	Not at all	A moderate amount	Extremely	Very much	NA	Completely	Mostly	Completely	Mostly	Completely	Moderately	Very Good	NA	Very satisfied	Very satisfied	Very satisfied	Very satisfied	Satisfied	Very satisfied	Satisfied
Yes	38	Female	Female	Primary	Skilled (tailor, beautician, plumbing, hairdresser, carpentry, electrician etc)	Never married	No	NA	NA	No	NA	Never	35000	NA	Very Good	No	Asymptomatic	Sex with a man who was HIV+	A moderate amount	Very Good	Very satisfied	NA	Very much	Very much	Very much	An extreme amount	An extreme amount	A little	Not at all	Not at all	Very much	Extremely	Extremely	NA	Completely	Completely	Mostly	Moderately	Mostly	Completely	Good	NA	Satisfied	Satisfied	Very satisfied	Very satisfied	Satisfied	Very satisfied	Satisfied
Yes	39	Male	Male	Primary	Skilled (tailor, beautician, plumbing, hairdresser, carpentry, electrician etc)	Married	Yes	4	Yes	Yes	Once or less/ month	Never	35000	NA	Very Good	No	Asymptomatic	Don’t know	A moderate amount	Good	Satisfied	NA	Very much	A moderate amount	An extreme amount	An extreme amount	An extreme amount	A little	An extreme amount	An extreme amount	Very much	Extremely	A moderate amount	NA	Mostly	Completely	A little	Completely	Mostly	Mostly	Very Good	NA	Satisfied	Satisfied	Satisfied	Very satisfied	Very satisfied	Satisfied	Satisfied
Yes	40	Female	Female	None	Unskilled (laborer, trader, shopkeeper, hawker, vendor etc.)	Divorced/Separated	Yes	3	No	No	NA	Never	50000	NA	Very Good	No	Asymptomatic	Don’t know	A little	Good	Satisfied	NA	Not at all	Not at all	An extreme amount	An extreme amount	An extreme amount	Not at all	An extreme amount	An extreme amount	A little	Very much	Very much	NA	Completely	Mostly	Not at all	Completely	Mostly	Moderately	Good	NA	Satisfied	Satisfied	Satisfied	Satisfied	Very satisfied	Satisfied	Neither satisfied nor dissatisfied
Yes	45	Male	Male	Secondary	Unskilled (laborer, trader, shopkeeper, hawker, vendor etc.)	Married	Yes	10	Yes	Yes	Once or less/ month	Never	90000	NA	Good	Yes	Asymptomatic	Sex with a woman who was HIV+	A little	Good	Satisfied	NA	Very much	Very much	Very much	A moderate amount	Very much	Not at all	Not at all	Not at all	A moderate amount	A moderate amount	Very much	NA	Moderately	Mostly	Moderately	Mostly	Mostly	Not at all	Good	NA	Satisfied	Satisfied	Satisfied	Satisfied	Satisfied	Very satisfied	Dissatisfied
Yes	25	Female	Female	Secondary	Others	Married	Yes	2	Yes	No	NA	Never	30000	NA	Very Good	No	Asymptomatic	Get infected from husband or wife or long-term partners	Very much	Good	Satisfied	NA	Very much	A moderate amount	Very much	An extreme amount	An extreme amount	A moderate amount	Very much	Not at all	Very much	Extremely	Very much	NA	Moderately	Mostly	A little	Moderately	Moderately	Mostly	Neither Poor nor Good	NA	Very satisfied	Very satisfied	Very satisfied	Very satisfied	Satisfied	Very satisfied	Neither satisfied nor dissatisfied
Yes	47	Female	Female	Primary	Unskilled (laborer, trader, shopkeeper, hawker, vendor etc.)	Married	Yes	6	Yes	Yes	Once or less/ month	Never	80000	NA	Good	Yes	Asymptomatic	Get infected from husband or wife or long-term partners	A little	Good	Neither satisfied nor dissatisfied	NA	Very much	Very much	An extreme amount	A moderate amount	Very much	Very much	A moderate amount	Not at all	A little	A moderate amount	Very much	NA	Mostly	Moderately	A little	Mostly	Moderately	Moderately	Poor	NA	Neither satisfied nor dissatisfied	Neither satisfied nor dissatisfied	Neither satisfied nor dissatisfied	Satisfied	Satisfied	Satisfied	Satisfied
Yes	37	Female	Female	Secondary	Others	Married	Yes	5	Yes	Yes	Once or less/ month	Never	70000	NA	Very Good	Yes	Asymptomatic	Sex with a man who was HIV+	A moderate amount	Good	Satisfied	NA	An extreme amount	An extreme amount	Very much	Very much	Very much	Very much	A moderate amount	A little	A moderate amount	Very much	Very much	NA	Mostly	Mostly	A little	A little	Moderately	Moderately	Good	NA	Satisfied	Satisfied	Very satisfied	Satisfied	Very satisfied	Very satisfied	Very satisfied
Yes	20	Female	Female	Secondary	Others	Never married	No	NA	NA	No	NA	Never	25000	NA	Very Good	No	Asymptomatic	Sex with a man who was HIV+	Very much	Very Good	Very satisfied	NA	An extreme amount	Very much	A moderate amount	An extreme amount	An extreme amount	Not at all	Not at all	Not at all	Extremely	Extremely	Extremely	NA	Completely	Completely	A little	Mostly	Moderately	Completely	Very Good	NA	Very satisfied	Very satisfied	Very satisfied	Very satisfied	Very satisfied	Very satisfied	Satisfied
Yes	26	Female	Female	Primary	Others	Never married	Yes	1	Yes	No	NA	Never	45000	NA	Good	Yes	Asymptomatic	Sex with a man who was HIV+	A moderate amount	Good	Satisfied	NA	Very much	Very much	Very much	An extreme amount	An extreme amount	A little	Very much	Not at all	A moderate amount	Very much	A moderate amount	NA	Moderately	Moderately	Moderately	Moderately	Moderately	Moderately	Very Good	NA	Dissatisfied	Satisfied	Very satisfied	Very satisfied	Very satisfied	Very satisfied	Very satisfied
Yes	36	Female	Female	None	Unskilled (laborer, trader, shopkeeper, hawker, vendor etc.)	Married	Yes	5	Yes	No	NA	Never	25000	NA	Good	No	Asymptomatic	Don’t know	A moderate amount	Good	Satisfied	NA	A little	A little	An extreme amount	An extreme amount	An extreme amount	An extreme amount	An extreme amount	An extreme amount	Very much	Very much	A moderate amount	NA	Mostly	Mostly	Not at all	Mostly	Mostly	Not at all	Good	NA	Satisfied	Satisfied	Satisfied	Satisfied	Very satisfied	Very satisfied	Satisfied
Yes	30	Male	Male	Secondary	Skilled (tailor, beautician, plumbing, hairdresser, carpentry, electrician etc)	Never married	No	NA	NA	No	NA	Never	25000	NA	Good	No	Asymptomatic	Sex with a man who was HIV+	A moderate amount	Good	Satisfied	NA	Very much	Very much	An extreme amount	An extreme amount	An extreme amount	Very much	An extreme amount	An extreme amount	A moderate amount	A moderate amount	Very much	NA	Moderately	Mostly	A little	Mostly	Mostly	Mostly	Good	NA	Satisfied	Satisfied	Satisfied	Satisfied	Satisfied	Very satisfied	Satisfied
Yes	36	Female	Female	Primary	Others	Married	Yes	6	Yes	No	NA	Never	35000	NA	Good	No	Asymptomatic	Don’t know	A moderate amount	Very Good	Satisfied	NA	Not at all	An extreme amount	An extreme amount	An extreme amount	An extreme amount	An extreme amount	An extreme amount	An extreme amount	Very much	Very much	Very much	NA	Moderately	Mostly	Not at all	Completely	Moderately	Not at all	Very Good	NA	Satisfied	Satisfied	Satisfied	Very satisfied	Very satisfied	Satisfied	Satisfied
Yes	43	Female	Female	Quranic	Unskilled (laborer, trader, shopkeeper, hawker, vendor etc.)	Divorced/Separated	Yes	3	No	No	NA	Never	45000	NA	Good	No	Asymptomatic	Get infected from husband or wife or long-term partners	A moderate amount	Very Good	Very satisfied	NA	Not at all	Not at all	An extreme amount	An extreme amount	An extreme amount	An extreme amount	An extreme amount	An extreme amount	A moderate amount	Very much	Very much	NA	Mostly	Completely	Not at all	Moderately	Mostly	A little	Good	NA	Satisfied	Satisfied	Satisfied	Very satisfied	Very satisfied	Satisfied	Neither satisfied nor dissatisfied
Yes	26	Female	Female	Quranic	Semi-skilled (farming, fishing, mining, forestry etc)	Married	Yes	3	Yes	Yes	Once or less/ month	Never	20000	NA	Good	No	Symptomatic	Don’t know	Very much	Good	Neither satisfied nor dissatisfied	NA	A little	A little	An extreme amount	A little	A moderate amount	A moderate amount	A little	A little	A moderate amount	A moderate amount	A moderate amount	NA	Moderately	Moderately	A little	Moderately	Moderately	Moderately	Neither Poor nor Good	NA	Neither satisfied nor dissatisfied	Neither satisfied nor dissatisfied	Neither satisfied nor dissatisfied	Neither satisfied nor dissatisfied	Neither satisfied nor dissatisfied	Neither satisfied nor dissatisfied	Neither satisfied nor dissatisfied
Yes	27	Female	Female	Quranic	Unskilled (laborer, trader, shopkeeper, hawker, vendor etc.)	Married	Yes	2	No	No	NA	Never	25000	NA	Good	No	Asymptomatic	Don’t know	A moderate amount	Good	Satisfied	NA	Not at all	Not at all	An extreme amount	A moderate amount	An extreme amount	A little	An extreme amount	An extreme amount	Very much	Very much	A moderate amount	NA	Moderately	Moderately	Not at all	Mostly	Moderately	Mostly	Good	NA	Satisfied	Satisfied	Satisfied	Satisfied	Satisfied	Satisfied	Satisfied
Yes	30	Female	Female	Quranic	Unskilled (laborer, trader, shopkeeper, hawker, vendor etc.)	Divorced/Separated	Yes	4	No	No	NA	Never	25000	NA	Good	No	Asymptomatic	Don’t know	A moderate amount	Good	Satisfied	NA	An extreme amount	An extreme amount	Very much	An extreme amount	An extreme amount	Very much	An extreme amount	An extreme amount	A moderate amount	Very much	A moderate amount	NA	Mostly	Mostly	Mostly	Mostly	Mostly	Mostly	Very Good	NA	Satisfied	Satisfied	Satisfied	Satisfied	Satisfied	Satisfied	Satisfied
Yes	47	Male	Male	Primary	Unskilled (laborer, trader, shopkeeper, hawker, vendor etc.)	Married	Yes	12	Yes	No	NA	Never	40000	NA	Good	No	Asymptomatic	Sex with a woman who was HIV+	A moderate amount	Good	Neither satisfied nor dissatisfied	NA	A little	Not at all	An extreme amount	Very much	An extreme amount	An extreme amount	An extreme amount	An extreme amount	Very much	A moderate amount	Very much	NA	Moderately	Mostly	Mostly	Mostly	Mostly	Not at all	Good	NA	Satisfied	Satisfied	Satisfied	Satisfied	Satisfied	Satisfied	Neither satisfied nor dissatisfied
Yes	33	Female	Female	None	Others	Married	No	NA	NA	No	NA	Never	50000	NA	Very Good	No	Asymptomatic	Don’t know	A little	Good	Satisfied	NA	An extreme amount	An extreme amount	An extreme amount	Very much	An extreme amount	An extreme amount	An extreme amount	Very much	A moderate amount	A moderate amount	Very much	NA	A little	Mostly	Not at all	Completely	Mostly	Not at all	Good	NA	Satisfied	Satisfied	Satisfied	Very satisfied	Satisfied	Satisfied	Satisfied
Yes	22	Male	Male	Primary	Unskilled (laborer, trader, shopkeeper, hawker, vendor etc.)	Living with partner but not married	No	NA	NA	No	NA	Never	60000	NA	Very Good	No	Asymptomatic	Sex with a woman who was HIV+	A little	Very Good	Very satisfied	NA	Very much	Very much	A moderate amount	An extreme amount	An extreme amount	Not at all	A little	Not at all	Very much	Very much	Extremely	NA	Completely	Moderately	Mostly	Mostly	Moderately	Mostly	Very Good	NA	Very satisfied	Very satisfied	Very satisfied	Very satisfied	Satisfied	Very satisfied	Satisfied
Yes	42	Female	Female	None	Unskilled (laborer, trader, shopkeeper, hawker, vendor etc.)	Married	Yes	5	Yes	No	NA	Never	60000	NA	Very Good	No	Asymptomatic	Don’t know	A little	Good	Satisfied	NA	A little	A moderate amount	An extreme amount	An extreme amount	An extreme amount	Not at all	An extreme amount	An extreme amount	Very much	Very much	Very much	NA	A little	Mostly	Mostly	Mostly	Mostly	Not at all	Good	NA	Very satisfied	Very satisfied	Satisfied	Very satisfied	Satisfied	Satisfied	Neither satisfied nor dissatisfied
Yes	45	Male	Male	Primary	Skilled (tailor, beautician, plumbing, hairdresser, carpentry, electrician etc)	Married	Yes	3	Yes	No	NA	Never	45000	NA	Good	No	Asymptomatic	Sex with a woman who was HIV+	A little	Good	Satisfied	NA	Very much	An extreme amount	An extreme amount	A moderate amount	An extreme amount	A little	An extreme amount	An extreme amount	Very much	Very much	Very much	NA	Not at all	A little	Not at all	Mostly	Completely	Completely	Good	NA	Satisfied	Satisfied	Satisfied	Satisfied	Satisfied	Satisfied	Neither satisfied nor dissatisfied
Yes	32	Female	Female	Quranic	Unskilled (laborer, trader, shopkeeper, hawker, vendor etc.)	Married	Yes	3	Yes	No	NA	Never	35000	NA	Good	No	Asymptomatic	Don’t know	Very much	Good	Satisfied	NA	A moderate amount	An extreme amount	An extreme amount	An extreme amount	An extreme amount	An extreme amount	An extreme amount	An extreme amount	A moderate amount	Very much	A moderate amount	NA	Mostly	Mostly	Not at all	Mostly	Mostly	Not at all	Good	NA	Satisfied	Satisfied	Very satisfied	Very satisfied	Very satisfied	Satisfied	Satisfied
Yes	44	Male	Male	Quranic	Skilled (tailor, beautician, plumbing, hairdresser, carpentry, electrician etc)	Married	Yes	6	Yes	No	NA	Never	45000	NA	Good	No	Asymptomatic	Blood transfusion or other medical procedure	A moderate amount	Good	Satisfied	NA	A moderate amount	A moderate amount	An extreme amount	An extreme amount	An extreme amount	A moderate amount	An extreme amount	An extreme amount	Very much	Very much	A moderate amount	NA	Completely	Completely	A little	Completely	Mostly	Mostly	Good	NA	Satisfied	Satisfied	Satisfied	Satisfied	Satisfied	Satisfied	Neither satisfied nor dissatisfied
Yes	34	Female	Female	None	Others	Divorced/Separated	Yes	1	No	No	NA	Never	30000	NA	Very Good	No	Asymptomatic	Don’t know	A little	Good	Satisfied	NA	A moderate amount	An extreme amount	Very much	An extreme amount	An extreme amount	A moderate amount	A moderate amount	Not at all	Very much	Extremely	Very much	NA	Moderately	Moderately	Moderately	Moderately	Moderately	Moderately	Good	NA	Satisfied	Satisfied	Very satisfied	Very satisfied	Satisfied	Satisfied	Satisfied
Yes	29	Female	Female	Quranic	Unskilled (laborer, trader, shopkeeper, hawker, vendor etc.)	Married	Yes	3	Yes	No	NA	Never	25000	NA	Very Good	No	Asymptomatic	Don’t know	A little	Good	Satisfied	NA	Not at all	Not at all	Not at all	An extreme amount	An extreme amount	Not at all	An extreme amount	An extreme amount	Very much	Very much	Very much	NA	A little	Mostly	Not at all	Mostly	Moderately	Moderately	Good	NA	Very satisfied	Very satisfied	Very satisfied	Very satisfied	Very satisfied	Satisfied	Satisfied
Yes	34	Female	Female	Primary	Others	Married	Yes	3	No	No	NA	Never	40000	NA	Good	No	Asymptomatic	Get infected from husband or wife or long-term partners	Not at all	Good	Satisfied	NA	Very much	A moderate amount	A moderate amount	An extreme amount	An extreme amount	A moderate amount	A moderate amount	A moderate amount	Very much	A moderate amount	Very much	NA	Mostly	Moderately	Moderately	Moderately	Moderately	Moderately	Very Good	NA	Very satisfied	Very satisfied	Very satisfied	Very satisfied	Very satisfied	Very satisfied	Neither satisfied nor dissatisfied
Yes	34	Female	Female	Secondary	Others	Divorced/Separated	No	NA	NA	No	NA	Never	2021	NA	Very Good	No	Asymptomatic	Sex with a man who was HIV+	A moderate amount	Very Good	Satisfied	NA	A moderate amount	Very much	An extreme amount	An extreme amount	A moderate amount	A moderate amount	Not at all	Not at all	A little	Extremely	Extremely	NA	Mostly	Mostly	Completely	Completely	Completely	Completely	Very Good	NA	Very satisfied	Very satisfied	Very satisfied	Very satisfied	Very satisfied	Very satisfied	Very satisfied
Yes	37	Female	Female	Secondary	Others	Never married	No	NA	NA	No	NA	Never	30000	NA	Good	No	Asymptomatic	Sex with a man who was HIV+	A little	Good	Satisfied	NA	Very much	Very much	Very much	Very much	Very much	A moderate amount	A moderate amount	A moderate amount	A little	A moderate amount	Very much	NA	Mostly	Mostly	Moderately	Moderately	Moderately	Moderately	Good	NA	Dissatisfied	Satisfied	Satisfied	Satisfied	Satisfied	Satisfied	Satisfied
Yes	40	Female	Female	Primary	Unskilled (laborer, trader, shopkeeper, hawker, vendor etc.)	Divorced/Separated	Yes	5	No	No	NA	Never	40000	NA	Good	Yes	Asymptomatic	Don’t know	A moderate amount	Good	Neither satisfied nor dissatisfied	NA	Very much	An extreme amount	An extreme amount	Very much	An extreme amount	Very much	An extreme amount	An extreme amount	A moderate amount	A moderate amount	Very much	NA	Mostly	Mostly	Not at all	Mostly	Mostly	Mostly	Good	NA	Satisfied	Satisfied	Satisfied	Satisfied	Satisfied	Satisfied	Neither satisfied nor dissatisfied
Yes	36	Female	Female	Quranic	Unskilled (laborer, trader, shopkeeper, hawker, vendor etc.)	Married	Yes	3	Yes	No	NA	Never	40000	NA	Very Good	No	Asymptomatic	Don’t know	A little	Very Good	Very satisfied	NA	Not at all	An extreme amount	An extreme amount	An extreme amount	An extreme amount	Not at all	An extreme amount	An extreme amount	A little	Extremely	Very much	NA	Not at all	Mostly	Not at all	Mostly	Mostly	Moderately	Good	NA	Satisfied	Satisfied	Satisfied	Satisfied	Satisfied	Satisfied	Satisfied
Yes	27	Female	Male	Higher	Skilled (tailor, beautician, plumbing, hairdresser, carpentry, electrician etc)	Never married	No	NA	NA	No	NA	Never	40000	NA	Very Good	No	Asymptomatic	Sex with a woman who was HIV+	Very much	Good	Satisfied	NA	Very much	Very much	A moderate amount	An extreme amount	An extreme amount	Not at all	Not at all	Not at all	Extremely	Extremely	Extremely	NA	Completely	Completely	Mostly	Completely	Completely	Completely	Very Good	NA	Very satisfied	Very satisfied	Very satisfied	Very satisfied	Very satisfied	Very satisfied	Very satisfied
Yes	32	Female	Female	Secondary	Semi-skilled (farming, fishing, mining, forestry etc)	Married	Yes	4	Yes	No	NA	Never	60000	NA	Good	Yes	Asymptomatic	Sex with a man who was HIV+	A little	Good	Satisfied	NA	Very much	Very much	An extreme amount	Very much	Very much	A little	A moderate amount	A little	A moderate amount	Very much	Very much	NA	Mostly	Mostly	Moderately	Moderately	Moderately	Mostly	Good	NA	Satisfied	Satisfied	Satisfied	Satisfied	Satisfied	Satisfied	Satisfied
Yes	33	Female	Female	Primary	Semi-skilled (farming, fishing, mining, forestry etc)	Divorced/Separated	Yes	2	No	No	NA	Never	40000	NA	Very Good	No	Asymptomatic	Get infected from husband or wife or long-term partners	A moderate amount	Very Good	Very satisfied	NA	An extreme amount	An extreme amount	Very much	An extreme amount	An extreme amount	A moderate amount	Not at all	Not at all	A moderate amount	Extremely	Extremely	NA	Completely	Completely	Completely	Mostly	Mostly	Completely	Very Good	NA	Very satisfied	Very satisfied	Very satisfied	Very satisfied	Very satisfied	Very satisfied	Very satisfied
Yes	26	Female	Female	Secondary	Others	Never married	No	NA	NA	No	NA	Never	25000	NA	Very Good	No	Asymptomatic	Sex with a man who was HIV+	A little	Good	Satisfied	NA	Very much	Very much	Very much	An extreme amount	An extreme amount	A moderate amount	A little	Not at all	A moderate amount	Very much	A moderate amount	NA	Completely	Mostly	A little	A little	Moderately	Moderately	Very Good	NA	Very satisfied	Very satisfied	Satisfied	Satisfied	Satisfied	Very satisfied	Neither satisfied nor dissatisfied
Yes	31	Male	Male	Primary	Skilled (tailor, beautician, plumbing, hairdresser, carpentry, electrician etc)	Married	Yes	3	Yes	No	NA	Never	50000	NA	Very Good	No	Asymptomatic	Don’t know	A moderate amount	Very Good	Very satisfied	NA	Not at all	An extreme amount	An extreme amount	An extreme amount	An extreme amount	Not at all	An extreme amount	An extreme amount	Very much	Very much	Very much	NA	A little	Completely	A little	Completely	Mostly	Mostly	Very Good	NA	Satisfied	Satisfied	Very satisfied	Very satisfied	Very satisfied	Very satisfied	Satisfied
Yes	49	Male	Male	Primary	Skilled (tailor, beautician, plumbing, hairdresser, carpentry, electrician etc)	Married	Yes	13	Yes	No	NA	Never	65000	NA	Good	No	Asymptomatic	Sex with a woman who was HIV+	A moderate amount	Good	Satisfied	NA	Very much	Very much	An extreme amount	An extreme amount	An extreme amount	An extreme amount	Very much	An extreme amount	Very much	Very much	A moderate amount	NA	Mostly	Mostly	Not at all	Mostly	Mostly	Mostly	Good	NA	Very satisfied	Very satisfied	Very satisfied	Very satisfied	Satisfied	Satisfied	Satisfied
Yes	24	Female	Female	Secondary	Skilled (tailor, beautician, plumbing, hairdresser, carpentry, electrician etc)	Never married	Yes	2	No	No	NA	Yes and I was on TB treatment in the past	35000	NA	Good	No	Asymptomatic	Don’t know	Very much	Good	Satisfied	NA	A moderate amount	An extreme amount	An extreme amount	An extreme amount	An extreme amount	An extreme amount	An extreme amount	An extreme amount	Very much	Very much	A moderate amount	NA	Not at all	Mostly	Not at all	Mostly	Moderately	A little	Good	NA	Satisfied	Satisfied	Satisfied	Very satisfied	Satisfied	Very satisfied	Satisfied
Yes	42	Male	Male	Higher	Highly skilled (nurse, teacher, School of Tech graduate)	Married	Yes	5	Yes	No	NA	Never	80000	NA	Good	No	Asymptomatic	Sex with a woman who was HIV+	A moderate amount	Good	Satisfied	NA	Very much	Very much	Very much	An extreme amount	An extreme amount	Not at all	Not at all	Not at all	Very much	Extremely	Extremely	NA	Mostly	Mostly	Moderately	Mostly	Mostly	Mostly	Very Good	NA	Very satisfied	Very satisfied	Very satisfied	Very satisfied	Satisfied	Very satisfied	Satisfied
Yes	37	Male	Female	Quranic	Others	Married	Yes	6	Yes	No	NA	Never	50000	NA	Good	No	Asymptomatic	Get infected from husband or wife or long-term partners	A little	Good	Satisfied	NA	An extreme amount	An extreme amount	Very much	An extreme amount	An extreme amount	A little	A moderate amount	Not at all	A moderate amount	Very much	Very much	NA	Mostly	Mostly	Mostly	Completely	Moderately	Mostly	Very Good	NA	Very satisfied	Very satisfied	Very satisfied	Very satisfied	Very satisfied	Very satisfied	Very satisfied
Yes	30	Female	Female	Secondary	Others	Never married	No	NA	NA	No	NA	Never	35000	NA	Good	No	Asymptomatic	Don’t know	A little	Very Good	Very satisfied	NA	Very much	Very much	A moderate amount	An extreme amount	An extreme amount	Not at all	Not at all	Not at all	Very much	Very much	Very much	NA	Mostly	Mostly	Moderately	Mostly	Mostly	Moderately	Very Good	NA	Very satisfied	Very satisfied	Very satisfied	Very satisfied	Very satisfied	Very satisfied	Very satisfied
Yes	44	Female	Female	Quranic	Others	Divorced/Separated	Yes	3	No	No	NA	Never	35000	NA	Good	No	Asymptomatic	Don’t know	A little	Good	Satisfied	NA	An extreme amount	An extreme amount	An extreme amount	An extreme amount	An extreme amount	An extreme amount	An extreme amount	An extreme amount	A moderate amount	Very much	Very much	NA	Mostly	Mostly	Mostly	Moderately	Mostly	Mostly	Good	NA	Satisfied	Satisfied	Satisfied	Satisfied	Satisfied	Satisfied	Satisfied
Yes	45	Female	Female	Quranic	Others	Divorced/Separated	Yes	4	No	No	NA	Never	40000	NA	Good	Yes	Asymptomatic	Get infected from husband or wife or long-term partners	Not at all	Good	Satisfied	NA	Very much	Very much	Very much	Very much	A moderate amount	A moderate amount	A moderate amount	Not at all	A little	A moderate amount	A moderate amount	NA	Mostly	Mostly	Moderately	A little	A little	A little	Good	NA	Satisfied	Satisfied	Satisfied	Satisfied	Satisfied	Satisfied	Satisfied
Yes	31	Female	Female	Secondary	Skilled (tailor, beautician, plumbing, hairdresser, carpentry, electrician etc)	Never married	No	NA	NA	No	NA	Never	30000	NA	Good	No	Asymptomatic	Sex with a man who was HIV+	Very much	Good	Very satisfied	NA	A moderate amount	Very much	A moderate amount	An extreme amount	An extreme amount	A little	A little	A little	A little	Extremely	Extremely	NA	Completely	Mostly	Moderately	Moderately	Moderately	Moderately	Very Good	NA	Very satisfied	Very satisfied	Very satisfied	Very satisfied	Satisfied	Very satisfied	Very satisfied
Yes	27	Female	Female	Quranic	Others	Divorced/Separated	Yes	2	No	No	NA	Never	35000	NA	Good	No	Asymptomatic	Don’t know	A moderate amount	Good	Satisfied	NA	An extreme amount	Very much	An extreme amount	Very much	An extreme amount	Not at all	An extreme amount	An extreme amount	A moderate amount	A moderate amount	Very much	NA	Moderately	Moderately	A little	Moderately	Mostly	Not at all	Good	NA	Satisfied	Satisfied	Satisfied	Satisfied	Satisfied	Satisfied	Neither satisfied nor dissatisfied
Yes	43	Female	Female	None	Unskilled (laborer, trader, shopkeeper, hawker, vendor etc.)	Married	Yes	9	Yes	No	NA	Never	35000	NA	Good	No	Asymptomatic	Don’t know	A little	Good	Satisfied	NA	Not at all	Not at all	A moderate amount	An extreme amount	An extreme amount	An extreme amount	An extreme amount	An extreme amount	A moderate amount	Very much	A moderate amount	NA	Mostly	Mostly	Mostly	Mostly	Mostly	Mostly	Good	NA	Satisfied	Satisfied	Satisfied	Satisfied	Satisfied	Satisfied	Satisfied
Yes	35	Female	Female	Quranic	Unskilled (laborer, trader, shopkeeper, hawker, vendor etc.)	Divorced/Separated	Yes	5	No	No	NA	Never	30000	NA	Good	No	Asymptomatic	Don’t know	A moderate amount	Good	Satisfied	NA	An extreme amount	An extreme amount	Very much	An extreme amount	An extreme amount	Not at all	An extreme amount	An extreme amount	A moderate amount	Very much	A moderate amount	NA	Mostly	Completely	Not at all	Mostly	Mostly	A little	Good	NA	Satisfied	Satisfied	Satisfied	Satisfied	Satisfied	Satisfied	Satisfied
Yes	30	Male	Male	Secondary	Skilled (tailor, beautician, plumbing, hairdresser, carpentry, electrician etc)	Never married	No	NA	NA	No	NA	Never	25000	NA	Good	No	Asymptomatic	Sex with a woman who was HIV+	Very much	Good	Satisfied	NA	A moderate amount	A moderate amount	A moderate amount	An extreme amount	An extreme amount	A little	Not at all	Not at all	Extremely	Very much	Very much	NA	Completely	Mostly	Mostly	Completely	Mostly	Mostly	Very Good	NA	Very satisfied	Very satisfied	Very satisfied	Very satisfied	Very satisfied	Very satisfied	Very satisfied
Yes	32	Female	Female	Higher	Unskilled (laborer, trader, shopkeeper, hawker, vendor etc.)	Married	Yes	3	Yes	No	NA	Never	80000	NA	Good	Yes	Asymptomatic	Get infected from husband or wife or long-term partners	Very much	Very Good	Very satisfied	NA	An extreme amount	An extreme amount	An extreme amount	An extreme amount	An extreme amount	Very much	Not at all	Not at all	Very much	Extremely	Extremely	NA	Completely	Mostly	Moderately	Completely	Completely	Mostly	Very Good	NA	Very satisfied	Very satisfied	Very satisfied	Satisfied	Satisfied	Very satisfied	Satisfied
Yes	33	Male	Male	Primary	No response	Never married	No	NA	NA	No	NA	Never	50000	NA	Very Good	No	Asymptomatic	Sex with a woman who was HIV+	A moderate amount	Good	Satisfied	NA	An extreme amount	An extreme amount	Very much	An extreme amount	An extreme amount	Not at all	Not at all	Not at all	A moderate amount	Extremely	Very much	NA	Mostly	Mostly	Moderately	Moderately	Moderately	Moderately	Good	NA	Satisfied	Satisfied	Satisfied	Satisfied	Satisfied	Satisfied	Satisfied
Yes	28	Female	Female	None	Unskilled (laborer, trader, shopkeeper, hawker, vendor etc.)	Married	Yes	4	Yes	No	NA	Never	25000	NA	Good	No	Asymptomatic	Don’t know	A moderate amount	Good	Satisfied	NA	Very much	Very much	An extreme amount	An extreme amount	An extreme amount	Not at all	An extreme amount	An extreme amount	Very much	Very much	A moderate amount	NA	Mostly	Mostly	Not at all	Mostly	Moderately	Moderately	Very Good	NA	Satisfied	Satisfied	Satisfied	Very satisfied	Very satisfied	Satisfied	Satisfied
Yes	44	Male	Male	Secondary	Skilled (tailor, beautician, plumbing, hairdresser, carpentry, electrician etc)	Married	Yes	6	Yes	No	NA	Never	40000	NA	Good	No	Asymptomatic	Don’t know	A little	Good	Satisfied	NA	A moderate amount	A moderate amount	An extreme amount	An extreme amount	An extreme amount	An extreme amount	An extreme amount	An extreme amount	Very much	Very much	A moderate amount	NA	Mostly	Mostly	Mostly	Mostly	Mostly	Mostly	Good	NA	Satisfied	Satisfied	Very satisfied	Very satisfied	Very satisfied	Very satisfied	Neither satisfied nor dissatisfied
Yes	28	Female	Male	Secondary	Unskilled (laborer, trader, shopkeeper, hawker, vendor etc.)	Never married	No	NA	NA	No	NA	Yes and I was on TB treatment in the past	20000	NA	Good	No	Asymptomatic	Sex with a woman who was HIV+	A moderate amount	Good	Satisfied	NA	Very much	Very much	An extreme amount	An extreme amount	An extreme amount	A moderate amount	Not at all	Not at all	A moderate amount	Very much	Very much	NA	Mostly	Mostly	Completely	Completely	Completely	Moderately	Very Good	NA	Very satisfied	Very satisfied	Very satisfied	Very satisfied	Very satisfied	Very satisfied	Very satisfied
Yes	28	Female	Female	Secondary	No response	Never married	No	NA	NA	No	NA	Never	25000	NA	Good	Yes	Asymptomatic	Sex with a man who was HIV+	A little	Good	Satisfied	NA	Very much	Very much	A moderate amount	Very much	Very much	A moderate amount	Very much	Not at all	A little	Very much	Extremely	NA	Mostly	Completely	Mostly	Mostly	Mostly	Mostly	Very Good	NA	Very satisfied	Very satisfied	Very satisfied	Very satisfied	Satisfied	Very satisfied	Satisfied
Yes	35	Female	Female	Quranic	Others	Married	Yes	3	No	No	NA	Never	60000	NA	Good	Yes	Asymptomatic	Get infected from husband or wife or long-term partners	A moderate amount	Good	Satisfied	NA	An extreme amount	Very much	Very much	An extreme amount	An extreme amount	Very much	Very much	Not at all	A moderate amount	Very much	Very much	NA	Moderately	Mostly	Mostly	Mostly	Mostly	Mostly	Good	NA	Very satisfied	Very satisfied	Satisfied	Very satisfied	Very satisfied	Very satisfied	Very satisfied
Yes	40	Female	Female	Primary	Unskilled (laborer, trader, shopkeeper, hawker, vendor etc.)	Married	Yes	5	Yes	No	NA	Never	35000	NA	Good	No	Asymptomatic	Don’t know	A moderate amount	Good	Satisfied	NA	A little	A little	An extreme amount	An extreme amount	An extreme amount	A little	An extreme amount	An extreme amount	A moderate amount	Very much	Very much	NA	Not at all	Not at all	Not at all	Mostly	Moderately	Mostly	Good	NA	Satisfied	Satisfied	Satisfied	Satisfied	Neither satisfied nor dissatisfied	Satisfied	Neither satisfied nor dissatisfied
Yes	41	Female	Male	Secondary	Unskilled (laborer, trader, shopkeeper, hawker, vendor etc.)	Married	Yes	5	Yes	No	NA	Yes and I am currently on TB treatment now	50000	NA	Good	No	Asymptomatic	Sex with a woman who was HIV+	A little	Good	Very satisfied	NA	An extreme amount	An extreme amount	Very much	Very much	Very much	Not at all	Not at all	Not at all	A moderate amount	A moderate amount	A little	NA	Moderately	Moderately	A little	A little	A little	A little	Good	NA	Very satisfied	Very satisfied	Very satisfied	Very satisfied	Very satisfied	Very satisfied	Dissatisfied
Yes	47	Female	Female	Quranic	Skilled (tailor, beautician, plumbing, hairdresser, carpentry, electrician etc)	Divorced/Separated	Yes	5	No	No	NA	Never	30000	NA	Good	Yes	Asymptomatic	Get infected from husband or wife or long-term partners	A little	Good	Satisfied	NA	An extreme amount	An extreme amount	A moderate amount	Very much	Very much	Very much	Very much	Not at all	A moderate amount	A moderate amount	A moderate amount	NA	Mostly	Mostly	A little	Moderately	Moderately	Moderately	Good	NA	Satisfied	Satisfied	Satisfied	Satisfied	Satisfied	Satisfied	Satisfied
Yes	30	Female	Female	Secondary	Skilled (tailor, beautician, plumbing, hairdresser, carpentry, electrician etc)	Married	Yes	2	Yes	No	NA	Never	60000	NA	Good	Yes	Asymptomatic	Get infected from husband or wife or long-term partners	A moderate amount	Good	Satisfied	NA	Very much	Very much	Very much	A moderate amount	A moderate amount	Very much	A moderate amount	An extreme amount	A moderate amount	A moderate amount	Very much	NA	Mostly	Mostly	A little	A little	Mostly	Moderately	Good	NA	Satisfied	Satisfied	Satisfied	Satisfied	Satisfied	Satisfied	Satisfied
Yes	41	Female	Male	Secondary	Skilled (tailor, beautician, plumbing, hairdresser, carpentry, electrician etc)	Married	Yes	7	Yes	No	NA	Never	50000	NA	Good	No	Asymptomatic	Get infected from husband or wife or long-term partners	A little	Good	Satisfied	NA	An extreme amount	Very much	An extreme amount	Very much	Very much	A moderate amount	A little	Not at all	Very much	Extremely	Extremely	NA	Mostly	Completely	A little	Completely	Mostly	Completely	Very Good	NA	Dissatisfied	Satisfied	Satisfied	Satisfied	Satisfied	Satisfied	Satisfied
Yes	29	Female	Female	Primary	Skilled (tailor, beautician, plumbing, hairdresser, carpentry, electrician etc)	Married	Yes	2	Yes	No	NA	Never	30000	NA	Good	No	Asymptomatic	Share needles with a person who was HIV+	A little	Good	Satisfied	NA	Not at all	An extreme amount	An extreme amount	An extreme amount	An extreme amount	An extreme amount	An extreme amount	An extreme amount	A little	Very much	A moderate amount	NA	Not at all	Mostly	Mostly	Mostly	Moderately	A little	Good	NA	Satisfied	Satisfied	Satisfied	Satisfied	Satisfied	Satisfied	Satisfied
Yes	31	Female	Female	Secondary	Skilled (tailor, beautician, plumbing, hairdresser, carpentry, electrician etc)	Married	Yes	3	No	No	NA	Never	35000	NA	Good	Yes	Asymptomatic	Sex with a man who was HIV+	A moderate amount	Good	Satisfied	NA	Very much	Very much	A moderate amount	Very much	Very much	Not at all	Not at all	Not at all	Very much	Very much	A moderate amount	NA	Mostly	Completely	A little	A little	Mostly	Mostly	Good	NA	Very satisfied	Very satisfied	Very satisfied	Satisfied	Very satisfied	Very satisfied	Very satisfied
Yes	43	Female	Male	Primary	Unskilled (laborer, trader, shopkeeper, hawker, vendor etc.)	Married	Yes	5	Yes	No	NA	Yes and I was on TB treatment in the past	55000	NA	Very Good	No	Asymptomatic	Sex with a woman who was HIV+	A little	Good	Neither satisfied nor dissatisfied	NA	An extreme amount	An extreme amount	Very much	A moderate amount	A moderate amount	A moderate amount	Not at all	Not at all	A moderate amount	Very much	Very much	NA	Moderately	Moderately	Moderately	Moderately	Mostly	Moderately	Neither Poor nor Good	NA	Very satisfied	Very satisfied	Very satisfied	Very satisfied	Very satisfied	Satisfied	Very satisfied
Yes	26	Female	Female	Primary	Unskilled (laborer, trader, shopkeeper, hawker, vendor etc.)	Married	Yes	3	Yes	No	NA	Never	50000	NA	Good	No	Asymptomatic	Don’t know	A moderate amount	Good	Satisfied	NA	A moderate amount	A moderate amount	An extreme amount	An extreme amount	An extreme amount	Not at all	An extreme amount	An extreme amount	A moderate amount	Very much	A moderate amount	NA	Mostly	Mostly	Not at all	Mostly	Mostly	Mostly	Good	NA	Satisfied	Satisfied	Satisfied	Satisfied	Satisfied	Satisfied	Satisfied
Yes	53	Female	Male	Primary	Unskilled (laborer, trader, shopkeeper, hawker, vendor etc.)	Married	Yes	11	Yes	No	NA	Yes and I was on TB treatment in the past	50000	NA	Good	Yes	Asymptomatic	Get infected from husband or wife or long-term partners	A moderate amount	Good	Dissatisfied	NA	An extreme amount	An extreme amount	An extreme amount	A moderate amount	Very much	A little	Not at all	Not at all	A little	Very much	Very much	NA	Moderately	Moderately	Moderately	Moderately	Moderately	Moderately	Neither Poor nor Good	NA	Dissatisfied	Satisfied	Satisfied	Satisfied	Satisfied	Satisfied	Neither satisfied nor dissatisfied
Yes	NA	Female	Female	Primary	Others	Married	No	NA	NA	No	NA	Never	50000	NA	Very Good	No	Asymptomatic	Sex with a man who was HIV+	A little	Good	Satisfied	NA	An extreme amount	Very much	Very much	Very much	Very much	Very much	A little	Not at all	Very much	Extremely	Extremely	NA	Completely	Moderately	Mostly	Mostly	Mostly	Mostly	Very Good	NA	Satisfied	Satisfied	Satisfied	Satisfied	Satisfied	Satisfied	Satisfied
Yes	33	Female	Female	Secondary	Skilled (tailor, beautician, plumbing, hairdresser, carpentry, electrician etc)	Married	Yes	4	Yes	No	NA	Never	45000	NA	Good	No	Asymptomatic	Don’t know	A moderate amount	Good	Satisfied	NA	An extreme amount	An extreme amount	An extreme amount	An extreme amount	An extreme amount	An extreme amount	An extreme amount	An extreme amount	A moderate amount	A moderate amount	A moderate amount	NA	Mostly	Mostly	Not at all	Mostly	Mostly	Not at all	Neither Poor nor Good	NA	Satisfied	Satisfied	Satisfied	Satisfied	Satisfied	Satisfied	Satisfied
Yes	39	Female	Female	Quranic	Unskilled (laborer, trader, shopkeeper, hawker, vendor etc.)	Married	Yes	5	Yes	No	NA	Never	30000	NA	Very Good	No	Asymptomatic	Don’t know	A moderate amount	Good	Satisfied	NA	An extreme amount	An extreme amount	An extreme amount	An extreme amount	An extreme amount	An extreme amount	An extreme amount	An extreme amount	Very much	Very much	Very much	NA	Moderately	Mostly	Not at all	Mostly	Moderately	Mostly	Very Good	NA	Satisfied	Satisfied	Satisfied	Satisfied	Satisfied	Very satisfied	Neither satisfied nor dissatisfied
Yes	42	Male	Male	Quranic	Semi-skilled (farming, fishing, mining, forestry etc)	Married	Yes	5	Yes	No	NA	Never	40000	NA	Very Good	No	Asymptomatic	Don’t know	A moderate amount	Good	Satisfied	NA	Not at all	A moderate amount	An extreme amount	An extreme amount	An extreme amount	A little	An extreme amount	An extreme amount	Very much	Very much	Very much	NA	Moderately	Completely	Not at all	Mostly	Mostly	Moderately	Good	NA	Satisfied	Satisfied	Satisfied	Satisfied	Satisfied	Satisfied	Satisfied
Yes	41	Female	Female	Quranic	Semi-skilled (farming, fishing, mining, forestry etc)	Married	Yes	6	Yes	Yes	Once or less/ month	Never	50000	NA	Good	No	Asymptomatic	Sex with a man who was HIV+	A little	Very Good	Satisfied	NA	Very much	Very much	Very much	An extreme amount	An extreme amount	A little	Not at all	Not at all	Very much	Very much	Very much	NA	Completely	Completely	Completely	Completely	Mostly	Mostly	Very Good	NA	Satisfied	Satisfied	Satisfied	Very satisfied	Satisfied	Satisfied	Satisfied
Yes	44	Male	Male	Primary	Skilled (tailor, beautician, plumbing, hairdresser, carpentry, electrician etc)	Married	Yes	14	Yes	No	NA	Yes and I was on TB treatment in the past	55000	NA	Good	No	Asymptomatic	Don’t know	A moderate amount	Good	Very satisfied	NA	Not at all	A little	An extreme amount	An extreme amount	An extreme amount	An extreme amount	An extreme amount	An extreme amount	Very much	Very much	A moderate amount	NA	Mostly	Mostly	Not at all	Mostly	Completely	A little	Good	NA	Satisfied	Satisfied	Satisfied	Very satisfied	Very satisfied	Very satisfied	Very satisfied
Yes	22	Female	Female	Secondary	Skilled (tailor, beautician, plumbing, hairdresser, carpentry, electrician etc)	Never married	No	NA	NA	No	NA	Never	35000	NA	Good	No	Asymptomatic	Sex with a man who was HIV+	A moderate amount	Good	Satisfied	NA	Very much	Very much	An extreme amount	An extreme amount	An extreme amount	An extreme amount	An extreme amount	An extreme amount	Very much	A moderate amount	Very much	NA	Moderately	Mostly	Not at all	Mostly	Mostly	Mostly	Good	NA	Satisfied	Satisfied	Satisfied	Satisfied	Satisfied	Very satisfied	Neither satisfied nor dissatisfied
Yes	45	Female	Female	Quranic	Others	Divorced/Separated	Yes	3	No	No	NA	Yes and I was on TB treatment in the past	40000	NA	Good	No	Asymptomatic	Don’t know	A moderate amount	Good	Satisfied	NA	A moderate amount	An extreme amount	Very much	An extreme amount	An extreme amount	An extreme amount	An extreme amount	An extreme amount	Very much	Very much	A moderate amount	NA	Mostly	Mostly	Not at all	Mostly	Mostly	Mostly	Good	NA	Satisfied	Satisfied	Satisfied	Satisfied	Satisfied	Satisfied	Satisfied
Yes	33	Female	Female	Primary	Skilled (tailor, beautician, plumbing, hairdresser, carpentry, electrician etc)	Divorced/Separated	Yes	2	No	No	NA	Never	25000	NA	Good	Yes	Asymptomatic	Get infected from husband or wife or long-term partners	A little	Good	Satisfied	NA	Very much	Not at all	Very much	Very much	A moderate amount	A moderate amount	Not at all	Not at all	A little	A little	A moderate amount	NA	Moderately	Moderately	Moderately	Mostly	Mostly	Mostly	Good	NA	Satisfied	Very satisfied	Very satisfied	Very satisfied	Very satisfied	Neither satisfied nor dissatisfied	Dissatisfied
Yes	22	Female	Female	Secondary	Skilled (tailor, beautician, plumbing, hairdresser, carpentry, electrician etc)	Never married	No	NA	NA	No	NA	Never	30000	NA	Very Good	No	Asymptomatic	Sex with a man who was HIV+	A little	Good	Satisfied	NA	An extreme amount	An extreme amount	Very much	An extreme amount	An extreme amount	A little	A moderate amount	A little	A moderate amount	A moderate amount	Very much	NA	Completely	Completely	Completely	Mostly	Completely	Completely	Very Good	NA	Very satisfied	Very satisfied	Very satisfied	Very satisfied	Very satisfied	Very satisfied	Very satisfied
Yes	28	Female	Female	Secondary	Others	Never married	No	NA	NA	No	NA	Never	35000	NA	Good	Yes	Asymptomatic	Sex with a man who was HIV+	A little	Good	Satisfied	NA	An extreme amount	An extreme amount	Very much	Very much	Very much	Very much	Very much	A little	A little	Very much	Very much	NA	Mostly	Moderately	Mostly	Mostly	Mostly	Moderately	Good	NA	Satisfied	Satisfied	Satisfied	Satisfied	Satisfied	Dissatisfied	Satisfied
Yes	50	Male	Male	Secondary	Unskilled (laborer, trader, shopkeeper, hawker, vendor etc.)	Married	Yes	9	Yes	No	NA	Never	90000	NA	Very Good	No	Asymptomatic	Get infected from husband or wife or long-term partners	A moderate amount	Good	Satisfied	NA	Very much	A moderate amount	A moderate amount	An extreme amount	An extreme amount	Not at all	Not at all	Not at all	Extremely	Extremely	Very much	NA	Completely	Completely	Mostly	Completely	Mostly	Mostly	Very Good	NA	Satisfied	Satisfied	Satisfied	Satisfied	Satisfied	Very satisfied	Satisfied
Yes	29	Male	Female	Quranic	Others	Divorced/Separated	No	NA	NA	No	NA	Never	35000	NA	Good	No	Asymptomatic	Sex with a man who was HIV+	A moderate amount	Good	Satisfied	NA	An extreme amount	Very much	Very much	An extreme amount	An extreme amount	A moderate amount	Not at all	Not at all	A moderate amount	Very much	Very much	NA	Mostly	Mostly	Moderately	Mostly	Mostly	Mostly	Good	NA	Very satisfied	Very satisfied	Very satisfied	Very satisfied	Very satisfied	Satisfied	Satisfied
Yes	33	Female	Female	Primary	Others	Never married	Yes	2	No	No	NA	Never	40000	NA	Good	No	Asymptomatic	Don’t know	Very much	Good	Satisfied	NA	A little	A moderate amount	Very much	An extreme amount	An extreme amount	An extreme amount	An extreme amount	An extreme amount	A moderate amount	A moderate amount	Very much	NA	Moderately	Mostly	A little	Mostly	Mostly	A little	Good	NA	Satisfied	Satisfied	Satisfied	Satisfied	Satisfied	Very satisfied	Neither satisfied nor dissatisfied
Yes	34	Female	Female	Quranic	Others	Married	Yes	5	Yes	No	NA	Never	60000	NA	Good	No	Asymptomatic	Don’t know	A moderate amount	Good	Satisfied	NA	Very much	An extreme amount	An extreme amount	An extreme amount	An extreme amount	An extreme amount	Very much	An extreme amount	A moderate amount	Very much	A moderate amount	NA	Mostly	Mostly	Mostly	Mostly	Mostly	A little	Good	NA	Satisfied	Satisfied	Satisfied	Very satisfied	Very satisfied	Satisfied	Satisfied
Yes	36	Male	Male	Primary	Skilled (tailor, beautician, plumbing, hairdresser, carpentry, electrician etc)	Married	Yes	3	Yes	No	NA	Never	40000	NA	Good	No	Asymptomatic	Sex with a woman who was HIV+	A moderate amount	Good	Very satisfied	NA	Very much	A moderate amount	An extreme amount	An extreme amount	An extreme amount	A moderate amount	An extreme amount	An extreme amount	Very much	Extremely	Very much	NA	Moderately	Moderately	A little	A little	Moderately	Mostly	Good	NA	Satisfied	Satisfied	Satisfied	Very satisfied	Very satisfied	Satisfied	Satisfied
Yes	30	Female	Female	Quranic	Others	Married	No	NA	NA	No	NA	Yes and I was on TB treatment in the past	40000	NA	Good	No	Asymptomatic	Get infected from husband or wife or long-term partners	A little	Good	Satisfied	NA	An extreme amount	An extreme amount	An extreme amount	Very much	Very much	An extreme amount	An extreme amount	A moderate amount	Very much	A moderate amount	A moderate amount	NA	Mostly	Mostly	Moderately	Moderately	Moderately	Moderately	Good	NA	Satisfied	Satisfied	Satisfied	Very satisfied	Satisfied	Satisfied	Satisfied
Yes	34	Female	Female	Quranic	Unskilled (laborer, trader, shopkeeper, hawker, vendor etc.)	Married	Yes	5	Yes	No	NA	Never	60000	NA	Good	No	Asymptomatic	Get infected from husband or wife or long-term partners	A little	Good	Satisfied	NA	A moderate amount	A moderate amount	A moderate amount	An extreme amount	An extreme amount	A moderate amount	Not at all	Not at all	A moderate amount	Very much	Very much	NA	Moderately	Mostly	Mostly	Mostly	Mostly	Mostly	Very Good	NA	Very satisfied	Very satisfied	Very satisfied	Very satisfied	Satisfied	Very satisfied	Very satisfied
Yes	44	Male	Male	Secondary	Skilled (tailor, beautician, plumbing, hairdresser, carpentry, electrician etc)	Married	Yes	8	Yes	No	NA	Never	25000	NA	Good	No	Asymptomatic	Don’t know	A moderate amount	Good	Satisfied	NA	An extreme amount	An extreme amount	An extreme amount	An extreme amount	An extreme amount	An extreme amount	An extreme amount	An extreme amount	Very much	Very much	Very much	NA	Moderately	Mostly	Not at all	Mostly	Mostly	Completely	Good	NA	Satisfied	Satisfied	Satisfied	Very satisfied	Very satisfied	Very satisfied	Satisfied
Yes	31	Female	Female	Secondary	Unskilled (laborer, trader, shopkeeper, hawker, vendor etc.)	Divorced/Separated	Yes	2	No	Yes	Once or less/ month	Never	30000	NA	Good	Yes	Asymptomatic	Sex with a man who was HIV+	A little	Good	Neither satisfied nor dissatisfied	NA	An extreme amount	An extreme amount	An extreme amount	A moderate amount	A moderate amount	An extreme amount	A moderate amount	Not at all	A little	A moderate amount	A moderate amount	NA	Mostly	A little	A little	A little	A little	Moderately	Good	NA	Satisfied	Satisfied	Satisfied	Satisfied	Dissatisfied	Dissatisfied	Dissatisfied
Yes	35	Female	Female	Primary	Others	Married	Yes	2	Yes	No	NA	Never	35000	NA	Very Good	No	Asymptomatic	Don’t know	A moderate amount	Very Good	Satisfied	NA	A moderate amount	A moderate amount	An extreme amount	An extreme amount	An extreme amount	A little	An extreme amount	An extreme amount	A moderate amount	Very much	A moderate amount	NA	Mostly	Mostly	Not at all	Mostly	Moderately	Not at all	Good	NA	Satisfied	Satisfied	Neither satisfied nor dissatisfied	Satisfied	Satisfied	Satisfied	Neither satisfied nor dissatisfied
Yes	38	Female	Female	Higher	Highly skilled (nurse, teacher, School of Tech graduate)	Married	Yes	2	Yes	Yes	Once or less/ month	Never	60000	NA	Good	Yes	Asymptomatic	Get infected from husband or wife or long-term partners	A little	Good	Satisfied	NA	Not at all	An extreme amount	An extreme amount	Very much	Very much	Very much	Not at all	Not at all	A moderate amount	A moderate amount	A moderate amount	NA	Mostly	Moderately	Moderately	A little	Moderately	A little	Good	NA	Satisfied	Satisfied	Satisfied	Satisfied	Satisfied	Satisfied	Satisfied
Yes	49	Female	Female	Secondary	Unskilled (laborer, trader, shopkeeper, hawker, vendor etc.)	Married	Yes	6	Yes	Yes	Once or less/ month	Never	85000	NA	Good	Yes	Asymptomatic	Get infected from husband or wife or long-term partners	A little	Neither Poor nor Good	Satisfied	NA	An extreme amount	An extreme amount	An extreme amount	Very much	A moderate amount	Very much	Not at all	Not at all	Very much	Very much	Very much	NA	Moderately	Moderately	Moderately	Moderately	Moderately	Moderately	Good	NA	Satisfied	Satisfied	Satisfied	Satisfied	Satisfied	Satisfied	Neither satisfied nor dissatisfied
Yes	27	Female	Female	Secondary	Unskilled (laborer, trader, shopkeeper, hawker, vendor etc.)	Married	Yes	3	Yes	No	NA	Never	35000	NA	Good	No	Asymptomatic	Get infected from husband or wife or long-term partners	A moderate amount	Good	Neither satisfied nor dissatisfied	NA	Very much	An extreme amount	Very much	Very much	Very much	A little	An extreme amount	A little	A little	A moderate amount	Very much	NA	Moderately	Moderately	A little	Mostly	A little	A little	Good	NA	Satisfied	Satisfied	Satisfied	Satisfied	Satisfied	Satisfied	Satisfied
Yes	45	Male	Male	Secondary	Skilled (tailor, beautician, plumbing, hairdresser, carpentry, electrician etc)	Married	Yes	7	Yes	No	NA	Never	40000	NA	Good	No	Asymptomatic	Don’t know	Very much	Good	Satisfied	NA	A moderate amount	A moderate amount	An extreme amount	An extreme amount	An extreme amount	An extreme amount	An extreme amount	An extreme amount	Very much	Very much	A moderate amount	NA	Not at all	Mostly	Mostly	Mostly	Mostly	Mostly	Very Good	NA	Satisfied	Satisfied	Satisfied	Very satisfied	Very satisfied	Very satisfied	Satisfied
Yes	38	Female	Female	Primary	Skilled (tailor, beautician, plumbing, hairdresser, carpentry, electrician etc)	Divorced/Separated	Yes	3	No	No	NA	Never	37000	NA	Good	No	Asymptomatic	Don’t know	A moderate amount	Good	Satisfied	NA	A moderate amount	An extreme amount	An extreme amount	An extreme amount	An extreme amount	An extreme amount	An extreme amount	An extreme amount	Very much	Very much	A moderate amount	NA	Mostly	Mostly	Not at all	Completely	Completely	A little	Good	NA	Satisfied	Satisfied	Satisfied	Satisfied	Very satisfied	Very satisfied	Satisfied
Yes	49	Female	Female	Quranic	Unskilled (laborer, trader, shopkeeper, hawker, vendor etc.)	Widowed/widower	Yes	5	Yes	Yes	Once or less/ month	Never	60000	NA	Good	Yes	Asymptomatic	Get infected from husband or wife or long-term partners	A little	Good	Satisfied	NA	An extreme amount	Very much	Very much	Very much	Very much	A moderate amount	Not at all	Not at all	A little	A moderate amount	A moderate amount	NA	Moderately	Moderately	Moderately	Moderately	Moderately	Moderately	Good	NA	Satisfied	Satisfied	Satisfied	Satisfied	Satisfied	Dissatisfied	Satisfied
Yes	39	Male	Male	Higher	Highly skilled (nurse, teacher, School of Tech graduate)	Married	Yes	6	Yes	No	NA	Yes and I was on TB treatment in the past	100000	NA	Good	No	Asymptomatic	Sex with a woman who was HIV+	A moderate amount	Very Good	Very satisfied	NA	Very much	Very much	A moderate amount	An extreme amount	An extreme amount	Not at all	Not at all	Not at all	Very much	Extremely	Extremely	NA	Completely	Completely	Moderately	Moderately	Moderately	Mostly	Very Good	NA	Very satisfied	Very satisfied	Very satisfied	Very satisfied	Very satisfied	Very satisfied	Very satisfied
Yes	34	Female	Female	Primary	Unskilled (laborer, trader, shopkeeper, hawker, vendor etc.)	Married	Yes	4	Yes	No	NA	Never	40000	NA	Very Good	No	Asymptomatic	Don’t know	A little	Very Good	Very satisfied	NA	A moderate amount	A moderate amount	An extreme amount	An extreme amount	An extreme amount	An extreme amount	An extreme amount	An extreme amount	Very much	Extremely	Very much	NA	Completely	Completely	Not at all	Mostly	Mostly	Mostly	Very Good	NA	Satisfied	Very satisfied	Very satisfied	Very satisfied	Very satisfied	Satisfied	Satisfied
Yes	36	Female	Female	Quranic	Unskilled (laborer, trader, shopkeeper, hawker, vendor etc.)	Divorced/Separated	Yes	2	No	No	NA	Never	55000	NA	Very Good	No	Asymptomatic	Don’t know	Very much	Good	Very satisfied	NA	Not at all	An extreme amount	An extreme amount	An extreme amount	Very much	Not at all	An extreme amount	An extreme amount	Very much	Very much	Very much	NA	Moderately	Mostly	A little	Completely	Completely	Mostly	Good	NA	Satisfied	Satisfied	Satisfied	Satisfied	Very satisfied	Very satisfied	Satisfied
Yes	49	Female	Female	Quranic	Skilled (tailor, beautician, plumbing, hairdresser, carpentry, electrician etc)	Married	Yes	5	Yes	No	NA	Never	50000	NA	Good	Yes	Asymptomatic	Sex with a man who was HIV+	A little	Very Good	Satisfied	NA	Not at all	Not at all	Not at all	An extreme amount	A little	Not at all	Not at all	Not at all	Very much	Very much	Very much	NA	Mostly	Completely	Mostly	Mostly	Mostly	Moderately	Good	NA	Satisfied	Satisfied	Satisfied	Satisfied	Satisfied	Satisfied	Satisfied
Yes	36	Female	Female	Quranic	Unskilled (laborer, trader, shopkeeper, hawker, vendor etc.)	Married	Yes	5	Yes	No	NA	Never	30000	NA	Good	No	Asymptomatic	Don’t know	A moderate amount	Good	Neither satisfied nor dissatisfied	NA	An extreme amount	An extreme amount	An extreme amount	An extreme amount	An extreme amount	An extreme amount	An extreme amount	An extreme amount	A moderate amount	Very much	Very much	NA	Mostly	Mostly	Not at all	Mostly	Mostly	A little	Good	NA	Satisfied	Satisfied	Satisfied	Very satisfied	Very satisfied	Very satisfied	Satisfied
Yes	27	Female	Female	Quranic	Unskilled (laborer, trader, shopkeeper, hawker, vendor etc.)	Never married	No	NA	NA	No	NA	Never	35000	NA	Good	No	Asymptomatic	Don’t know	A moderate amount	Good	Satisfied	NA	An extreme amount	An extreme amount	An extreme amount	Very much	Very much	Not at all	An extreme amount	An extreme amount	A moderate amount	Very much	A moderate amount	NA	Mostly	Mostly	A little	Mostly	Moderately	Moderately	Good	NA	Satisfied	Satisfied	Satisfied	Satisfied	Satisfied	Satisfied	Satisfied
Yes	36	Female	Female	Secondary	Unskilled (laborer, trader, shopkeeper, hawker, vendor etc.)	Married	Yes	3	Yes	No	NA	Never	60000	NA	Very Good	No	Asymptomatic	Get infected from husband or wife or long-term partners	A moderate amount	Good	Satisfied	NA	Very much	Very much	Very much	An extreme amount	An extreme amount	Very much	Not at all	A little	A moderate amount	Very much	Very much	NA	Completely	Completely	Mostly	Mostly	Moderately	Mostly	Very Good	NA	Very satisfied	Very satisfied	Very satisfied	Satisfied	Satisfied	Very satisfied	Satisfied
Yes	28	Male	Male	Secondary	Skilled (tailor, beautician, plumbing, hairdresser, carpentry, electrician etc)	Never married	No	NA	NA	No	NA	Never	60000	NA	Good	No	Asymptomatic	Sex with a man who was HIV+	Very much	Good	Satisfied	NA	A moderate amount	An extreme amount	An extreme amount	An extreme amount	An extreme amount	An extreme amount	An extreme amount	An extreme amount	A moderate amount	Very much	Very much	NA	Mostly	Completely	Completely	Mostly	Completely	A little	Good	NA	Very satisfied	Very satisfied	Very satisfied	Very satisfied	Very satisfied	Very satisfied	Satisfied
Yes	46	Male	Female	Quranic	Others	Married	Yes	6	No	No	NA	Never	30000	NA	Good	Yes	Asymptomatic	Get infected from husband or wife or long-term partners	A little	Poor	Dissatisfied	NA	An extreme amount	An extreme amount	An extreme amount	A moderate amount	A moderate amount	An extreme amount	Very much	A moderate amount	A little	A moderate amount	A moderate amount	NA	Mostly	Mostly	A little	Moderately	A little	A little	Neither Poor nor Good	NA	Dissatisfied	Satisfied	Neither satisfied nor dissatisfied	Neither satisfied nor dissatisfied	Neither satisfied nor dissatisfied	Dissatisfied	Dissatisfied
Yes	39	Male	Male	Primary	Skilled (tailor, beautician, plumbing, hairdresser, carpentry, electrician etc)	Married	Yes	3	Yes	No	NA	Never	45000	NA	Good	No	Asymptomatic	Don’t know	Very much	Good	Satisfied	NA	An extreme amount	An extreme amount	An extreme amount	An extreme amount	An extreme amount	An extreme amount	An extreme amount	An extreme amount	Very much	Very much	A moderate amount	NA	Completely	Completely	Not at all	Mostly	Mostly	Mostly	Good	NA	Satisfied	Satisfied	Satisfied	Satisfied	Satisfied	Satisfied	Satisfied
Yes	38	Male	Male	Secondary	Unskilled (laborer, trader, shopkeeper, hawker, vendor etc.)	Married	Yes	6	Yes	No	NA	Yes and I am currently on TB treatment now	50000	NA	Very Good	No	Asymptomatic	Sex with a woman who was HIV+	A moderate amount	Good	Satisfied	NA	Very much	Very much	Very much	An extreme amount	An extreme amount	Very much	Not at all	A little	Extremely	Very much	Very much	NA	Moderately	Mostly	A little	A little	Moderately	Mostly	Good	NA	Satisfied	Satisfied	Very satisfied	Very satisfied	Satisfied	Very satisfied	Satisfied
Yes	33	Female	Female	Quranic	Unskilled (laborer, trader, shopkeeper, hawker, vendor etc.)	Married	Yes	3	Yes	No	NA	Never	50000	NA	Good	Yes	Asymptomatic	Get infected from husband or wife or long-term partners	A moderate amount	Good	Satisfied	NA	An extreme amount	An extreme amount	An extreme amount	Very much	An extreme amount	A moderate amount	Not at all	Not at all	A moderate amount	Very much	A moderate amount	NA	Mostly	Moderately	Mostly	Moderately	Moderately	A little	Good	NA	Satisfied	Satisfied	Satisfied	Satisfied	Satisfied	Very satisfied	Satisfied
Yes	40	Female	Female	Quranic	Others	Married	Yes	4	Yes	No	NA	Never	35000	NA	Very Good	No	Asymptomatic	Don’t know	A moderate amount	Good	Satisfied	NA	A moderate amount	A moderate amount	Very much	An extreme amount	An extreme amount	Not at all	An extreme amount	An extreme amount	A moderate amount	Very much	A moderate amount	NA	Mostly	Completely	Not at all	Mostly	Mostly	A little	Good	NA	Satisfied	Satisfied	Satisfied	Very satisfied	Satisfied	Satisfied	Satisfied
Yes	40	Female	Female	Primary	Unskilled (laborer, trader, shopkeeper, hawker, vendor etc.)	Married	Yes	5	Yes	No	NA	Never	40000	NA	Good	No	Asymptomatic	Get infected from husband or wife or long-term partners	A little	Very Good	Satisfied	NA	An extreme amount	An extreme amount	An extreme amount	Very much	Very much	A moderate amount	Not at all	Not at all	Very much	A moderate amount	Very much	NA	Moderately	Mostly	Moderately	Moderately	Moderately	Moderately	Good	NA	Satisfied	Satisfied	Very satisfied	Very satisfied	Very satisfied	Very satisfied	Very satisfied
Yes	45	Male	Male	Primary	Skilled (tailor, beautician, plumbing, hairdresser, carpentry, electrician etc)	Married	Yes	5	Yes	No	NA	Never	60000	NA	Very Good	No	Asymptomatic	Don’t know	A little	Good	Very satisfied	NA	An extreme amount	An extreme amount	An extreme amount	An extreme amount	An extreme amount	Not at all	An extreme amount	An extreme amount	Very much	Very much	Very much	NA	Moderately	Mostly	A little	Completely	Completely	Moderately	Very Good	NA	Satisfied	Satisfied	Satisfied	Satisfied	Very satisfied	Satisfied	Satisfied
Yes	27	Female	Female	Secondary	Others	Never married	No	NA	NA	No	NA	Yes and I was on TB treatment in the past	60000	NA	Good	Yes	Asymptomatic	Sex with a man who was HIV+	A moderate amount	Very Good	Very satisfied	NA	Very much	A moderate amount	A moderate amount	A moderate amount	Very much	Not at all	Not at all	Not at all	Very much	Very much	Very much	NA	Completely	Completely	Mostly	Mostly	Mostly	Mostly	Very Good	NA	Very satisfied	Very satisfied	Very satisfied	Very satisfied	Satisfied	Very satisfied	Satisfied
Yes	45	Female	Female	Secondary	Semi-skilled (farming, fishing, mining, forestry etc)	Widowed/widower	Yes	5	Yes	No	NA	Never	50000	NA	Good	Yes	Asymptomatic	Get infected from husband or wife or long-term partners	A little	Good	Dissatisfied	NA	An extreme amount	Very much	An extreme amount	A moderate amount	A moderate amount	An extreme amount	Very much	Not at all	A little	A little	A moderate amount	NA	A little	A little	A little	A little	A little	Moderately	Good	NA	Satisfied	Satisfied	Satisfied	Satisfied	Satisfied	Dissatisfied	Satisfied
Yes	25	Female	Female	Primary	Others	Never married	No	NA	NA	No	NA	Never	20000	NA	Good	No	Asymptomatic	Sex with a man who was HIV+	A moderate amount	Very Good	Very satisfied	NA	An extreme amount	An extreme amount	A moderate amount	An extreme amount	An extreme amount	An extreme amount	Not at all	Not at all	A moderate amount	Extremely	Extremely	NA	Completely	Completely	Moderately	A little	Mostly	Moderately	Good	NA	Satisfied	Very satisfied	Very satisfied	Very satisfied	Very satisfied	Very satisfied	Satisfied
Yes	42	Female	Female	Quranic	Unskilled (laborer, trader, shopkeeper, hawker, vendor etc.)	Widowed/widower	Yes	5	No	Yes	Once or less/ month	Yes and I was on TB treatment in the past	35000	NA	Good	Yes	Asymptomatic	Get infected from husband or wife or long-term partners	A little	Good	Satisfied	NA	An extreme amount	An extreme amount	A moderate amount	Very much	Very much	A moderate amount	A little	Not at all	A little	A little	Very much	NA	Moderately	Mostly	Mostly	Mostly	Mostly	Mostly	Good	NA	Satisfied	Satisfied	Satisfied	Very satisfied	Satisfied	Satisfied	Satisfied
Yes	47	Female	Female	Primary	Unskilled (laborer, trader, shopkeeper, hawker, vendor etc.)	Widowed/widower	Yes	6	Yes	Yes	Once or less/ month	Never	2021	NA	Neither Poor nor Good	Yes	Asymptomatic	Get infected from husband or wife or long-term partners	A little	Poor	Very dissatisfied	NA	An extreme amount	An extreme amount	A little	A moderate amount	A moderate amount	A moderate amount	Not at all	Not at all	Not at all	A moderate amount	A moderate amount	NA	A little	A little	Not at all	Moderately	Moderately	Moderately	Neither Poor nor Good	NA	Satisfied	Satisfied	Satisfied	Neither satisfied nor dissatisfied	Neither satisfied nor dissatisfied	Dissatisfied	Neither satisfied nor dissatisfied
Yes	44	Female	Female	Quranic	Others	Divorced/Separated	Yes	5	No	No	NA	Never	40000	NA	Good	No	Asymptomatic	Don’t know	A moderate amount	Good	Satisfied	NA	Not at all	Not at all	Not at all	Not at all	Not at all	Not at all	An extreme amount	An extreme amount	Very much	Very much	A moderate amount	NA	Not at all	Mostly	Not at all	Mostly	Moderately	Moderately	Good	NA	Satisfied	Satisfied	Satisfied	Satisfied	Satisfied	Satisfied	Satisfied
Yes	44	Male	Male	Secondary	Others	Married	Yes	14	Yes	No	NA	Never	45000	NA	Good	No	Asymptomatic	Don’t know	A little	Good	Satisfied	NA	An extreme amount	An extreme amount	An extreme amount	An extreme amount	An extreme amount	An extreme amount	An extreme amount	An extreme amount	A moderate amount	A moderate amount	A moderate amount	NA	Moderately	Moderately	Moderately	Mostly	Mostly	Mostly	Good	NA	Satisfied	Satisfied	Satisfied	Satisfied	Satisfied	Satisfied	Satisfied
Yes	38	Female	Female	Quranic	Others	Divorced/Separated	Yes	3	No	No	NA	Never	50000	NA	Good	No	Asymptomatic	Don’t know	A moderate amount	Good	Satisfied	NA	Not at all	A little	An extreme amount	An extreme amount	An extreme amount	A moderate amount	An extreme amount	An extreme amount	A moderate amount	A moderate amount	A moderate amount	NA	Not at all	A little	Not at all	Mostly	Moderately	A little	Good	NA	Satisfied	Satisfied	Satisfied	Satisfied	Satisfied	Satisfied	Neither satisfied nor dissatisfied
Yes	32	Female	Female	None	Others	Never married	No	NA	NA	No	NA	Never	20000	NA	Good	No	Asymptomatic	Sex with a man who was HIV+	Very much	Very Good	Very satisfied	NA	An extreme amount	An extreme amount	An extreme amount	Very much	Very much	Not at all	A little	Not at all	Extremely	Extremely	Very much	NA	Mostly	Not at all	Moderately	Moderately	Moderately	Mostly	Good	NA	Satisfied	Satisfied	Satisfied	Satisfied	Satisfied	Satisfied	Satisfied
Yes	29	Female	Female	Primary	Others	Married	Yes	3	Yes	No	NA	Never	35000	NA	Good	No	Asymptomatic	Don’t know	A moderate amount	Good	Satisfied	NA	Not at all	A moderate amount	An extreme amount	An extreme amount	An extreme amount	An extreme amount	An extreme amount	An extreme amount	A moderate amount	A moderate amount	A moderate amount	NA	Mostly	Mostly	A little	Mostly	Moderately	A little	Good	NA	Satisfied	Very satisfied	Satisfied	Very satisfied	Very satisfied	Very satisfied	Satisfied
Yes	32	Female	Female	Secondary	Skilled (tailor, beautician, plumbing, hairdresser, carpentry, electrician etc)	Married	Yes	4	Yes	Yes	Once or less/ month	Never	60000	NA	Good	No	Asymptomatic	Get infected from husband or wife or long-term partners	A little	Good	Satisfied	NA	An extreme amount	Very much	Very much	Very much	Very much	Not at all	A little	Not at all	A little	Very much	Extremely	NA	Completely	Mostly	Moderately	Moderately	Mostly	A little	Good	NA	Very satisfied	Very satisfied	Very satisfied	Very satisfied	Satisfied	Very satisfied	Neither satisfied nor dissatisfied
Yes	45	Male	Male	Primary	Others	Married	Yes	2	Yes	No	NA	Never	80000	NA	Very Good	No	Asymptomatic	Don’t know	Extremely	Very Good	Satisfied	NA	Not at all	Not at all	Not at all	Very much	An extreme amount	Not at all	Not at all	Not at all	A moderate amount	Very much	Very much	NA	Mostly	Completely	Mostly	Mostly	Completely	Mostly	Good	NA	Satisfied	Satisfied	Satisfied	Very satisfied	Satisfied	Very satisfied	Satisfied
Yes	43	Male	Male	None	Others	Married	Yes	4	Yes	No	NA	Never	50000	NA	Good	No	Asymptomatic	Sex with a woman who was HIV+	A moderate amount	Good	Very satisfied	NA	A moderate amount	A moderate amount	Very much	Very much	An extreme amount	Not at all	Very much	Very much	Very much	Very much	Very much	NA	Mostly	Mostly	A little	Mostly	Completely	A little	Good	NA	Satisfied	Satisfied	Satisfied	Satisfied	Satisfied	Very satisfied	Very satisfied
Yes	27	Female	Female	Secondary	Skilled (tailor, beautician, plumbing, hairdresser, carpentry, electrician etc)	Married	Yes	1	Yes	Yes	Once or less/ month	Yes and I was on TB treatment in the past	40000	NA	Neither Poor nor Good	Yes	Asymptomatic	Sex with a man who was HIV+	A moderate amount	Neither Poor nor Good	Satisfied	NA	An extreme amount	A moderate amount	Not at all	Very much	A little	A moderate amount	An extreme amount	A moderate amount	A moderate amount	A moderate amount	A moderate amount	NA	Moderately	Moderately	Moderately	Moderately	Moderately	Not at all	Neither Poor nor Good	NA	Dissatisfied	Very dissatisfied	Dissatisfied	Neither satisfied nor dissatisfied	Very dissatisfied	Dissatisfied	Dissatisfied
Yes	39	Female	Female	Higher	Highly skilled (nurse, teacher, School of Tech graduate)	Married	Yes	3	Yes	Yes	Once or less/ month	Never	150000	NA	Good	No	Asymptomatic	Don’t know	Very much	Good	Satisfied	NA	Not at all	Not at all	Not at all	An extreme amount	An extreme amount	Not at all	An extreme amount	Not at all	Very much	Very much	Very much	NA	Mostly	Completely	Mostly	Mostly	Mostly	Moderately	Good	NA	Satisfied	Satisfied	Satisfied	Very satisfied	Very satisfied	Satisfied	Satisfied
Yes	39	Female	Female	Primary	Others	Married	Yes	6	No	No	NA	Never	10000	NA	Good	No	Asymptomatic	Don’t know	A moderate amount	Neither Poor nor Good	Satisfied	NA	Not at all	Not at all	Not at all	Not at all	Not at all	Not at all	Not at all	Not at all	A little	A little	A little	NA	Moderately	Mostly	Mostly	Mostly	Moderately	Mostly	Good	NA	Satisfied	Satisfied	Satisfied	Satisfied	Satisfied	Satisfied	Satisfied
Yes	22	Female	Female	None	Unskilled (laborer, trader, shopkeeper, hawker, vendor etc.)	Never married	No	NA	NA	Yes	Once or less/ month	Never	50000	NA	Good	No	Asymptomatic	Don’t know	A little	Good	Neither satisfied nor dissatisfied	NA	A little	Not at all	An extreme amount	A moderate amount	An extreme amount	Not at all	Very much	Very much	A moderate amount	Very much	A moderate amount	NA	A little	A little	Not at all	Moderately	Moderately	A little	Neither Poor nor Good	NA	Neither satisfied nor dissatisfied	Satisfied	Satisfied	Neither satisfied nor dissatisfied	Satisfied	Neither satisfied nor dissatisfied	Dissatisfied
Yes	28	Female	Female	Higher	Others	Married	Yes	2	Yes	No	NA	Never	80000	NA	Good	Yes	Asymptomatic	Get infected from husband or wife or long-term partners	A little	Good	Satisfied	NA	An extreme amount	Very much	Very much	Very much	Very much	An extreme amount	Very much	A moderate amount	Very much	Very much	Very much	NA	Moderately	Mostly	Mostly	Mostly	Moderately	Moderately	Good	NA	Satisfied	Satisfied	Satisfied	Satisfied	Satisfied	Satisfied	Satisfied
Yes	30	Female	Female	Secondary	Others	Living with partner but not married	Yes	1	No	No	NA	Never	25000	NA	Neither Poor nor Good	No	Asymptomatic	Sex with a man who was HIV+	A moderate amount	Neither Poor nor Good	Dissatisfied	NA	Not at all	Not at all	Not at all	Not at all	Not at all	Not at all	An extreme amount	An extreme amount	A little	A little	A little	NA	Moderately	Moderately	Moderately	Moderately	Moderately	Moderately	Neither Poor nor Good	NA	Neither satisfied nor dissatisfied	Neither satisfied nor dissatisfied	Neither satisfied nor dissatisfied	Dissatisfied	Neither satisfied nor dissatisfied	Satisfied	Satisfied
Yes	33	Female	Female	Secondary	Others	Married	Yes	5	Yes	Yes	Once or less/ month	Never	15000	NA	Good	No	Asymptomatic	Sex with a man who was HIV+	A moderate amount	Good	Satisfied	NA	Not at all	Not at all	A little	Not at all	Not at all	Not at all	Not at all	Not at all	A moderate amount	A moderate amount	A moderate amount	NA	Moderately	Mostly	Mostly	Moderately	Moderately	Mostly	Good	NA	Neither satisfied nor dissatisfied	Neither satisfied nor dissatisfied	Neither satisfied nor dissatisfied	Satisfied	Satisfied	Satisfied	Neither satisfied nor dissatisfied
Yes	39	Female	Female	Quranic	Others	Widowed/widower	Yes	3	No	Yes	2-4 times/month	Yes and I was on TB treatment in the past	35000	NA	Good	No	Asymptomatic	Sex with a man who was HIV+	A little	Poor	Very dissatisfied	NA	Not at all	Not at all	Not at all	Not at all	Not at all	Not at all	Very much	Very much	A moderate amount	A moderate amount	A moderate amount	NA	A little	Moderately	A little	Moderately	Mostly	Moderately	Good	NA	Very dissatisfied	Dissatisfied	Dissatisfied	Neither satisfied nor dissatisfied	Neither satisfied nor dissatisfied	Neither satisfied nor dissatisfied	Very satisfied
Yes	35	Female	Female	Quranic	Others	Divorced/Separated	Yes	3	No	No	NA	Never	45000	NA	Good	No	Asymptomatic	Don’t know	A moderate amount	Good	Satisfied	NA	An extreme amount	A moderate amount	Very much	An extreme amount	Very much	An extreme amount	An extreme amount	An extreme amount	A moderate amount	Very much	Very much	NA	Moderately	Mostly	Not at all	Mostly	Moderately	A little	Good	NA	Satisfied	Satisfied	Satisfied	Satisfied	Satisfied	Satisfied	Neither satisfied nor dissatisfied
Yes	36	Female	Female	Secondary	Skilled (tailor, beautician, plumbing, hairdresser, carpentry, electrician etc)	Never married	Yes	2	No	No	NA	Yes and I was on TB treatment in the past	60000	NA	Good	No	Asymptomatic	Sex with a man who was HIV+	Extremely	Very Good	Very satisfied	NA	Not at all	A moderate amount	Not at all	A moderate amount	A little	Not at all	Not at all	Not at all	Very much	Very much	Very much	NA	Moderately	Moderately	Moderately	Moderately	Moderately	Moderately	Good	NA	Satisfied	Satisfied	Satisfied	Very satisfied	Very satisfied	Dissatisfied	Satisfied
Yes	24	Male	Male	Secondary	Skilled (tailor, beautician, plumbing, hairdresser, carpentry, electrician etc)	Never married	No	NA	NA	Yes	Once or less/ month	Never	150000	NA	Very Good	No	Asymptomatic	Don’t know	Very much	Good	Satisfied	NA	Not at all	Very much	Not at all	An extreme amount	An extreme amount	Not at all	A moderate amount	A moderate amount	Very much	Very much	A moderate amount	NA	Mostly	Completely	Moderately	Mostly	Mostly	Moderately	Good	NA	Satisfied	Satisfied	Satisfied	Very satisfied	Satisfied	Satisfied	Satisfied
Yes	34	Female	Female	Secondary	Skilled (tailor, beautician, plumbing, hairdresser, carpentry, electrician etc)	Never married	No	NA	NA	No	NA	Never	30000	NA	Good	No	Asymptomatic	Sex with a man who was HIV+	Very much	Very Good	Satisfied	NA	Not at all	Not at all	Not at all	Not at all	Not at all	Not at all	A little	Not at all	Very much	Very much	Very much	NA	Completely	Completely	Mostly	Mostly	Mostly	Mostly	Very Good	NA	Dissatisfied	Satisfied	Satisfied	Satisfied	Satisfied	Neither satisfied nor dissatisfied	Neither satisfied nor dissatisfied
Yes	28	Female	Female	Primary	Unskilled (laborer, trader, shopkeeper, hawker, vendor etc.)	Never married	Yes	1	No	No	NA	Never	50000	NA	Good	No	Asymptomatic	Sex with a man who was HIV+	A moderate amount	Good	Neither satisfied nor dissatisfied	NA	Not at all	Not at all	Not at all	A little	A little	A moderate amount	Very much	An extreme amount	A little	A little	A little	NA	A little	Completely	Not at all	Mostly	A little	Moderately	Good	NA	Satisfied	Satisfied	Satisfied	Satisfied	Satisfied	Satisfied	Satisfied
Yes	33	Male	Female	Secondary	Unskilled (laborer, trader, shopkeeper, hawker, vendor etc.)	Married	No	NA	NA	Yes	Once or less/ month	Never	70000	NA	Neither Poor nor Good	No	Asymptomatic	Don’t know	A moderate amount	Good	Satisfied	NA	An extreme amount	A little	Not at all	An extreme amount	Very much	Not at all	Very much	Not at all	A moderate amount	A moderate amount	A moderate amount	NA	Moderately	Mostly	A little	Mostly	Mostly	Moderately	Good	NA	Satisfied	Neither satisfied nor dissatisfied	Satisfied	Very satisfied	Neither satisfied nor dissatisfied	Satisfied	Neither satisfied nor dissatisfied
Yes	34	Male	Male	Secondary	Skilled (tailor, beautician, plumbing, hairdresser, carpentry, electrician etc)	Married	Yes	3	Yes	Yes	Once or less/ month	Never	25000	NA	Good	No	Asymptomatic	Sex with a woman who was HIV+	A moderate amount	Neither Poor nor Good	Neither satisfied nor dissatisfied	NA	A moderate amount	Not at all	A little	Not at all	Not at all	A little	Not at all	Not at all	A moderate amount	A moderate amount	A moderate amount	NA	Moderately	A little	Moderately	A little	A little	A little	Good	NA	Satisfied	Dissatisfied	Dissatisfied	Neither satisfied nor dissatisfied	Neither satisfied nor dissatisfied	Neither satisfied nor dissatisfied	Dissatisfied
Yes	37	Female	Female	Secondary	Skilled (tailor, beautician, plumbing, hairdresser, carpentry, electrician etc)	Married	Yes	2	Yes	No	NA	Never	50000	NA	Good	No	Asymptomatic	Don’t know	Very much	Neither Poor nor Good	Satisfied	NA	An extreme amount	Very much	An extreme amount	A moderate amount	An extreme amount	An extreme amount	An extreme amount	An extreme amount	A moderate amount	Very much	A moderate amount	NA	Mostly	Mostly	Not at all	Mostly	Mostly	Not at all	Good	NA	Satisfied	Satisfied	Neither satisfied nor dissatisfied	Satisfied	Satisfied	Neither satisfied nor dissatisfied	Satisfied
Yes	32	Female	Female	None	Unskilled (laborer, trader, shopkeeper, hawker, vendor etc.)	Widowed/widower	Yes	2	No	No	NA	Never	40000	NA	Good	No	Asymptomatic	Get infected from husband or wife or long-term partners	A moderate amount	Good	Satisfied	NA	Very much	Very much	An extreme amount	Very much	Very much	Not at all	Very much	An extreme amount	Very much	Very much	A moderate amount	NA	A little	Moderately	Not at all	Mostly	Moderately	A little	Neither Poor nor Good	NA	Satisfied	Satisfied	Satisfied	Satisfied	Satisfied	Satisfied	Neither satisfied nor dissatisfied
Yes	52	Male	Male	Secondary	Skilled (tailor, beautician, plumbing, hairdresser, carpentry, electrician etc)	Married	Yes	23	Yes	Yes	Once or less/ month	Never	60000	NA	Good	Yes	Asymptomatic	Don’t know	A moderate amount	Good	Neither satisfied nor dissatisfied	NA	An extreme amount	An extreme amount	An extreme amount	Very much	An extreme amount	Not at all	A moderate amount	A little	A moderate amount	A moderate amount	A moderate amount	NA	Moderately	Mostly	A little	Completely	Moderately	A little	Neither Poor nor Good	NA	Satisfied	Satisfied	Satisfied	Satisfied	Satisfied	Neither satisfied nor dissatisfied	Neither satisfied nor dissatisfied
Yes	24	Female	Female	Primary	Unskilled (laborer, trader, shopkeeper, hawker, vendor etc.)	Never married	Yes	1	No	No	NA	Never	65000	NA	Good	No	Asymptomatic	Sex with a man who was HIV+	A moderate amount	Good	Satisfied	NA	An extreme amount	An extreme amount	An extreme amount	A moderate amount	An extreme amount	Not at all	An extreme amount	An extreme amount	A little	Very much	A moderate amount	NA	Mostly	Moderately	Not at all	Mostly	Moderately	Moderately	Good	NA	Satisfied	Satisfied	Satisfied	Satisfied	Satisfied	Satisfied	Satisfied
Yes	27	Female	Female	Primary	Unskilled (laborer, trader, shopkeeper, hawker, vendor etc.)	Living with partner but not married	No	NA	NA	No	NA	Never	15000	NA	Neither Poor nor Good	No	Asymptomatic	Sex with a man who was HIV+	A moderate amount	Good	Dissatisfied	NA	Not at all	Not at all	A moderate amount	Not at all	Not at all	Not at all	A moderate amount	A moderate amount	Very much	Very much	Very much	NA	Mostly	Mostly	Moderately	Moderately	Mostly	Moderately	Good	NA	Neither satisfied nor dissatisfied	Satisfied	Neither satisfied nor dissatisfied	Neither satisfied nor dissatisfied	Neither satisfied nor dissatisfied	Satisfied	Neither satisfied nor dissatisfied
Yes	24	Female	Female	Secondary	Unskilled (laborer, trader, shopkeeper, hawker, vendor etc.)	Married	Yes	2	Yes	Yes	Once or less/ month	Never	80000	NA	Good	No	Asymptomatic	Don’t know	Very much	Very Good	Satisfied	NA	Not at all	An extreme amount	A little	Very much	An extreme amount	Not at all	Not at all	An extreme amount	Very much	A moderate amount	A moderate amount	NA	Mostly	Completely	A little	Moderately	Moderately	Moderately	Good	NA	Satisfied	Satisfied	Satisfied	Satisfied	Satisfied	Satisfied	Neither satisfied nor dissatisfied
Yes	36	Female	Female	Primary	Others	Married	Yes	7	Yes	No	NA	Never	10000	NA	Good	No	Asymptomatic	Don’t know	A moderate amount	Very Good	Satisfied	NA	Not at all	A little	Not at all	An extreme amount	Very much	Not at all	Not at all	Not at all	Very much	A little	Very much	NA	Mostly	Completely	A little	Moderately	Mostly	Mostly	Good	NA	Very satisfied	Satisfied	Very satisfied	Very satisfied	Neither satisfied nor dissatisfied	Very satisfied	Dissatisfied
Yes	42	Male	Male	Primary	Unskilled (laborer, trader, shopkeeper, hawker, vendor etc.)	Married	Yes	5	No	Yes	Once or less/ month	Never	17000	NA	Neither Poor nor Good	Yes	Asymptomatic	Sex with a woman who was HIV+	A moderate amount	Neither Poor nor Good	Neither satisfied nor dissatisfied	NA	Not at all	Not at all	A little	A moderate amount	A little	A moderate amount	Very much	Not at all	A moderate amount	A moderate amount	A moderate amount	NA	Moderately	A little	Moderately	A little	A little	Moderately	Good	NA	Neither satisfied nor dissatisfied	Dissatisfied	Neither satisfied nor dissatisfied	Satisfied	Neither satisfied nor dissatisfied	Neither satisfied nor dissatisfied	Neither satisfied nor dissatisfied
Yes	31	Male	Male	Secondary	Skilled (tailor, beautician, plumbing, hairdresser, carpentry, electrician etc)	Married	Yes	6	Yes	No	NA	Never	30000	NA	Very Good	Yes	Symptomatic	Sex with a woman who was HIV+	Extremely	Very Good	Very satisfied	NA	Not at all	Not at all	An extreme amount	A moderate amount	An extreme amount	Not at all	Not at all	Not at all	Extremely	Extremely	A little	NA	Moderately	Completely	Moderately	Mostly	Mostly	A little	Very Good	NA	Very satisfied	Very satisfied	Satisfied	Very satisfied	Very satisfied	Very satisfied	Very satisfied
Yes	42	Female	Male	Higher	Highly skilled (nurse, teacher, School of Tech graduate)	Married	Yes	7	Yes	No	NA	Yes and I was on TB treatment in the past	100000	NA	Good	No	Asymptomatic	Sex with a woman who was HIV+	A moderate amount	Good	Satisfied	NA	Very much	A little	A moderate amount	Very much	Very much	Not at all	Not at all	Not at all	A moderate amount	Very much	Very much	NA	Mostly	Mostly	Mostly	Moderately	Moderately	Moderately	Good	NA	Satisfied	Satisfied	Satisfied	Satisfied	Satisfied	Very satisfied	Satisfied
Yes	20	Female	Female	Quranic	Others	Never married	No	NA	NA	No	NA	Yes and I was on TB treatment in the past	30000	NA	Good	No	Asymptomatic	Sex with a man who was HIV+	Very much	Good	Satisfied	NA	Not at all	A little	Not at all	Not at all	Not at all	Not at all	A little	Not at all	A moderate amount	A moderate amount	A moderate amount	NA	Mostly	Moderately	Mostly	Moderately	Mostly	Moderately	Good	NA	Satisfied	Satisfied	Satisfied	Satisfied	Neither satisfied nor dissatisfied	Neither satisfied nor dissatisfied	Satisfied
Yes	39	Male	Male	Secondary	Semi-skilled (farming, fishing, mining, forestry etc)	Married	Yes	2	Yes	Yes	Once or less/ month	Never	80000	NA	Good	No	Asymptomatic	Don’t know	A little	Good	Satisfied	NA	Very much	Very much	An extreme amount	Very much	An extreme amount	Not at all	An extreme amount	An extreme amount	A little	A moderate amount	A moderate amount	NA	Moderately	Moderately	Not at all	Mostly	Moderately	Not at all	Neither Poor nor Good	NA	Satisfied	Satisfied	Satisfied	Satisfied	Satisfied	Satisfied	Neither satisfied nor dissatisfied
Yes	22	Male	Male	Secondary	Semi-skilled (farming, fishing, mining, forestry etc)	Never married	No	NA	NA	Yes	Once or less/ month	Never	40000	NA	Good	No	Asymptomatic	Don’t know	Very much	Good	Satisfied	NA	A little	A little	A little	An extreme amount	An extreme amount	A moderate amount	Not at all	Not at all	Very much	Very much	Very much	NA	Completely	Completely	Mostly	Mostly	Mostly	Completely	Very Good	NA	Satisfied	Satisfied	Satisfied	Satisfied	Satisfied	Satisfied	Satisfied
Yes	22	Female	Female	Secondary	Unskilled (laborer, trader, shopkeeper, hawker, vendor etc.)	Living with partner but not married	Yes	1	No	No	NA	Never	30000	NA	Good	No	Asymptomatic	Don’t know	Very much	Good	Satisfied	NA	Not at all	Not at all	Not at all	A little	Not at all	A moderate amount	A moderate amount	An extreme amount	A moderate amount	A moderate amount	A moderate amount	NA	Moderately	Moderately	Moderately	Moderately	Mostly	Moderately	Good	NA	Neither satisfied nor dissatisfied	Neither satisfied nor dissatisfied	Satisfied	Neither satisfied nor dissatisfied	Dissatisfied	Neither satisfied nor dissatisfied	Very satisfied
Yes	18	Female	Female	Secondary	Skilled (tailor, beautician, plumbing, hairdresser, carpentry, electrician etc)	Never married	No	NA	NA	No	NA	Never	30000	NA	Good	Yes	Asymptomatic	Sex with a man who was HIV+	A moderate amount	Good	Dissatisfied	NA	An extreme amount	An extreme amount	An extreme amount	Very much	Very much	A little	A little	A moderate amount	A moderate amount	A moderate amount	A moderate amount	NA	Moderately	Mostly	Moderately	Moderately	Moderately	Moderately	Good	NA	Satisfied	Satisfied	Satisfied	Satisfied	Satisfied	Satisfied	Satisfied
Yes	31	Male	Male	Higher	Others	Never married	No	NA	NA	No	NA	Yes and I was on TB treatment in the past	35000	NA	Good	No	Asymptomatic	Sex with a woman who was HIV+	A moderate amount	Good	Satisfied	NA	Not at all	Not at all	Not at all	An extreme amount	An extreme amount	A little	Not at all	Not at all	A little	Very much	Very much	NA	Completely	Completely	A little	Mostly	Moderately	Moderately	Good	NA	Satisfied	Very satisfied	Very satisfied	Very satisfied	Very satisfied	Very satisfied	Very satisfied
Yes	33	Female	Female	Secondary	Unskilled (laborer, trader, shopkeeper, hawker, vendor etc.)	Divorced/Separated	Yes	3	No	No	NA	Never	65000	NA	Good	Yes	Asymptomatic	Don’t know	A moderate amount	Good	Satisfied	NA	Very much	Very much	An extreme amount	A moderate amount	An extreme amount	Not at all	An extreme amount	An extreme amount	A moderate amount	A moderate amount	A moderate amount	NA	Mostly	Mostly	Not at all	Mostly	Moderately	A little	Good	NA	Satisfied	Satisfied	Satisfied	Satisfied	Satisfied	Very satisfied	Neither satisfied nor dissatisfied
Yes	34	Female	Female	Quranic	Others	Divorced/Separated	Yes	3	No	Yes	Once or less/ month	Never	20000	NA	Neither Poor nor Good	Yes	Asymptomatic	Don’t know	A little	Neither Poor nor Good	Neither satisfied nor dissatisfied	NA	Very much	Very much	An extreme amount	Very much	An extreme amount	A little	Very much	Very much	A little	Very much	A moderate amount	NA	Moderately	Moderately	Not at all	Mostly	Moderately	A little	Neither Poor nor Good	NA	Dissatisfied	Neither satisfied nor dissatisfied	Neither satisfied nor dissatisfied	Neither satisfied nor dissatisfied	Satisfied	Neither satisfied nor dissatisfied	Neither satisfied nor dissatisfied
Yes	40	Female	Female	Primary	Semi-skilled (farming, fishing, mining, forestry etc)	Widowed/widower	Yes	3	No	No	NA	Never	55000	NA	Neither Poor nor Good	Yes	Asymptomatic	Get infected from husband or wife or long-term partners	A little	Neither Poor nor Good	Neither satisfied nor dissatisfied	NA	An extreme amount	An extreme amount	An extreme amount	A moderate amount	An extreme amount	Not at all	An extreme amount	An extreme amount	A moderate amount	A moderate amount	A moderate amount	NA	A little	Moderately	A little	Mostly	Mostly	Moderately	Neither Poor nor Good	NA	Neither satisfied nor dissatisfied	Neither satisfied nor dissatisfied	Neither satisfied nor dissatisfied	Satisfied	Satisfied	Neither satisfied nor dissatisfied	Neither satisfied nor dissatisfied
Yes	39	Male	Male	Primary	Skilled (tailor, beautician, plumbing, hairdresser, carpentry, electrician etc)	Married	Yes	9	Yes	Yes	Once or less/ month	Never	56000	NA	Good	No	Asymptomatic	Don’t know	A moderate amount	Good	Satisfied	NA	An extreme amount	An extreme amount	An extreme amount	A moderate amount	An extreme amount	A little	An extreme amount	An extreme amount	Very much	Very much	A moderate amount	NA	Moderately	Completely	Not at all	Mostly	Completely	A little	Very Good	NA	Satisfied	Satisfied	Satisfied	Very satisfied	Very satisfied	Very satisfied	Neither satisfied nor dissatisfied
Yes	30	Female	Female	Quranic	Others	Married	Yes	6	Yes	No	NA	Yes and I am currently on TB treatment now	25000	NA	Good	No	Asymptomatic	Get infected from husband or wife or long-term partners	A little	Good	Satisfied	NA	A little	A little	An extreme amount	Very much	Very much	A moderate amount	A little	Not at all	A little	A moderate amount	A moderate amount	NA	A little	Mostly	A little	A little	A little	A little	Good	NA	Satisfied	Neither satisfied nor dissatisfied	Neither satisfied nor dissatisfied	Neither satisfied nor dissatisfied	Neither satisfied nor dissatisfied	Satisfied	Neither satisfied nor dissatisfied
Yes	41	Female	Female	Primary	Others	Widowed/widower	Yes	6	Yes	No	NA	Never	25000	NA	Neither Poor nor Good	Yes	Asymptomatic	Don’t know	A little	Poor	Dissatisfied	NA	Very much	Not at all	A moderate amount	A moderate amount	Very much	A little	Not at all	Not at all	A moderate amount	A moderate amount	Very much	NA	A little	A little	A little	Moderately	Moderately	Mostly	Good	NA	Satisfied	Neither satisfied nor dissatisfied	Neither satisfied nor dissatisfied	Satisfied	Satisfied	Neither satisfied nor dissatisfied	Neither satisfied nor dissatisfied
Yes	27	Male	Male	Higher	Skilled (tailor, beautician, plumbing, hairdresser, carpentry, electrician etc)	Married	Yes	1	Yes	No	NA	Never	75000	NA	Good	No	Asymptomatic	Sex with a woman who was HIV+	A moderate amount	Good	Neither satisfied nor dissatisfied	NA	A little	A little	Not at all	Very much	Very much	Not at all	Not at all	An extreme amount	A little	A moderate amount	Not at all	NA	Completely	Moderately	Not at all	Mostly	Not at all	Moderately	Good	NA	Satisfied	Satisfied	Satisfied	Satisfied	Satisfied	Neither satisfied nor dissatisfied	Satisfied
Yes	27	Female	Female	Higher	Skilled (tailor, beautician, plumbing, hairdresser, carpentry, electrician etc)	Never married	No	NA	NA	No	NA	Never	70000	NA	Good	No	Asymptomatic	Sex with a man who was HIV+	A little	Good	Satisfied	NA	An extreme amount	An extreme amount	Very much	Very much	Very much	Not at all	A little	A moderate amount	A little	Very much	Extremely	NA	Mostly	Mostly	Mostly	Mostly	Mostly	Moderately	Good	NA	Satisfied	Satisfied	Satisfied	Very satisfied	Satisfied	Very satisfied	Very satisfied
Yes	30	Male	Male	Higher	Skilled (tailor, beautician, plumbing, hairdresser, carpentry, electrician etc)	Married	Yes	2	Yes	Yes	Once or less/ month	Never	45000	NA	Good	No	Asymptomatic	Don’t know	A little	Good	Neither satisfied nor dissatisfied	NA	Not at all	A little	Not at all	Not at all	Not at all	Not at all	Not at all	Not at all	A moderate amount	A moderate amount	Very much	NA	Mostly	Mostly	Mostly	Mostly	Completely	Completely	Very Good	NA	Satisfied	Satisfied	Very satisfied	Very satisfied	Very satisfied	Very satisfied	Very satisfied
Yes	25	Male	Male	Secondary	Semi-skilled (farming, fishing, mining, forestry etc)	Never married	No	NA	NA	No	NA	Never	30000	NA	Good	No	Asymptomatic	Don’t know	A moderate amount	Neither Poor nor Good	Neither satisfied nor dissatisfied	NA	Not at all	Not at all	A little	A moderate amount	A little	Not at all	An extreme amount	An extreme amount	A moderate amount	A moderate amount	A moderate amount	NA	Moderately	Moderately	Moderately	A little	Moderately	Moderately	Good	NA	Neither satisfied nor dissatisfied	Satisfied	Satisfied	Satisfied	Satisfied	Satisfied	Satisfied
Yes	34	Female	Female	Secondary	Skilled (tailor, beautician, plumbing, hairdresser, carpentry, electrician etc)	Married	Yes	4	Yes	No	NA	Never	25000	NA	Poor	No	Asymptomatic	Sex with a man who was HIV+	A little	Neither Poor nor Good	Dissatisfied	NA	Not at all	Not at all	A moderate amount	Not at all	A little	Not at all	Not at all	Very much	A little	Not at all	A little	NA	Not at all	Not at all	Not at all	A little	A little	A little	Neither Poor nor Good	NA	Dissatisfied	Neither satisfied nor dissatisfied	Neither satisfied nor dissatisfied	Very dissatisfied	Very dissatisfied	Neither satisfied nor dissatisfied	Satisfied
Yes	25	Female	Male	Secondary	Unskilled (laborer, trader, shopkeeper, hawker, vendor etc.)	Never married	No	NA	NA	Yes	Once or less/ month	Never	50000	NA	Good	No	Asymptomatic	Sex with a woman who was HIV+	A little	Good	Satisfied	NA	An extreme amount	Very much	A moderate amount	An extreme amount	An extreme amount	Not at all	Not at all	Not at all	A moderate amount	Very much	Very much	NA	Mostly	Mostly	Moderately	Mostly	Moderately	Moderately	Good	NA	Satisfied	Satisfied	Satisfied	Satisfied	Satisfied	Very satisfied	Very satisfied
Yes	37	Male	Male	Higher	Highly skilled (nurse, teacher, School of Tech graduate)	Married	Yes	2	Yes	Yes	Once or less/ month	Never	80000	NA	Very Good	No	Asymptomatic	Don’t know	Very much	Very Good	Very satisfied	NA	Not at all	Not at all	Not at all	An extreme amount	An extreme amount	Not at all	Not at all	Not at all	Very much	Very much	A moderate amount	NA	Completely	Completely	Mostly	Mostly	Mostly	Moderately	Good	NA	Satisfied	Very satisfied	Very satisfied	Very satisfied	Satisfied	Very satisfied	Satisfied
Yes	21	Female	Female	Higher	Others	Never married	No	NA	NA	No	NA	Never	35000	NA	Good	Yes	Asymptomatic	Don’t know	A little	Good	Neither satisfied nor dissatisfied	NA	Not at all	An extreme amount	An extreme amount	A moderate amount	Very much	Not at all	An extreme amount	An extreme amount	A little	A moderate amount	Very much	NA	Moderately	Completely	Not at all	Mostly	Completely	Completely	Good	NA	Very satisfied	Satisfied	Satisfied	Satisfied	Satisfied	Very satisfied	Satisfied
Yes	30	Female	Female	Higher	Others	Never married	Yes	1	No	No	NA	Never	65000	NA	Good	No	Asymptomatic	Don’t know	A moderate amount	Good	Satisfied	NA	Not at all	Not at all	A little	Not at all	Not at all	Not at all	A little	Not at all	Very much	Very much	Very much	NA	Moderately	Moderately	Mostly	Moderately	A little	Moderately	Good	NA	Satisfied	Satisfied	Satisfied	Satisfied	Satisfied	Very satisfied	Satisfied
Yes	37	Female	Female	None	No response	Never married	No	NA	NA	Yes	More than 4 times/month	Never	70000	NA	Very Good	No	Asymptomatic	Don’t know	A moderate amount	Very Good	Very satisfied	NA	Not at all	Not at all	Not at all	Very much	An extreme amount	Not at all	Very much	Very much	A moderate amount	Very much	A moderate amount	NA	Mostly	Completely	Not at all	Mostly	Moderately	Moderately	Good	NA	Satisfied	Satisfied	Very satisfied	Very satisfied	Satisfied	Very satisfied	Satisfied
Yes	30	Male	Male	Quranic	Others	Married	Yes	3	Yes	No	NA	Never	42000	NA	Good	Yes	Asymptomatic	Sex with a woman who was HIV+	A moderate amount	Good	Satisfied	NA	Not at all	Not at all	A moderate amount	Not at all	Not at all	Not at all	Not at all	Not at all	A little	A little	A moderate amount	NA	Mostly	Moderately	A little	Moderately	Moderately	Moderately	Good	NA	Satisfied	Satisfied	Satisfied	Satisfied	Neither satisfied nor dissatisfied	Satisfied	Satisfied
Yes	36	Male	Male	Primary	Unskilled (laborer, trader, shopkeeper, hawker, vendor etc.)	Married	Yes	1	Yes	No	NA	Yes and I am currently on TB treatment now	25000	NA	Neither Poor nor Good	No	Asymptomatic	Sex with a woman who was HIV+	A little	Neither Poor nor Good	Neither satisfied nor dissatisfied	NA	A little	A little	Not at all	Not at all	Not at all	A little	Not at all	An extreme amount	A little	A moderate amount	Not at all	NA	Moderately	A little	A little	Moderately	Moderately	A little	Neither Poor nor Good	NA	Neither satisfied nor dissatisfied	Neither satisfied nor dissatisfied	Dissatisfied	Neither satisfied nor dissatisfied	Neither satisfied nor dissatisfied	Neither satisfied nor dissatisfied	Very satisfied
Yes	21	Female	Female	Secondary	Others	Divorced/Separated	Yes	1	No	No	NA	Never	35000	NA	Good	Yes	Asymptomatic	Sex with a man who was HIV+	A moderate amount	Good	Satisfied	NA	A moderate amount	A moderate amount	A moderate amount	Very much	Very much	Not at all	Not at all	Not at all	A moderate amount	A moderate amount	Very much	NA	Completely	Completely	Moderately	Mostly	Mostly	Mostly	Very Good	NA	Satisfied	Satisfied	Satisfied	Satisfied	Satisfied	Very satisfied	Satisfied
Yes	25	Female	Female	Primary	Unskilled (laborer, trader, shopkeeper, hawker, vendor etc.)	Married	No	NA	NA	Yes	Once or less/ month	Never	12000	NA	Neither Poor nor Good	No	Asymptomatic	Sex with a man who was HIV+	A moderate amount	Neither Poor nor Good	Neither satisfied nor dissatisfied	NA	Not at all	A little	Not at all	Not at all	Not at all	Not at all	Not at all	Not at all	A moderate amount	A moderate amount	A moderate amount	NA	Moderately	Moderately	A little	Moderately	Moderately	Moderately	Neither Poor nor Good	NA	Neither satisfied nor dissatisfied	Neither satisfied nor dissatisfied	Satisfied	Neither satisfied nor dissatisfied	Neither satisfied nor dissatisfied	Neither satisfied nor dissatisfied	Neither satisfied nor dissatisfied
Yes	51	Female	Female	None	Unskilled (laborer, trader, shopkeeper, hawker, vendor etc.)	Never married	Yes	2	No	Yes	Once or less/ month	Yes and I was on TB treatment in the past	50000	NA	Poor	Yes	Symptomatic	Sex with a man who was HIV+	A little	Poor	Very dissatisfied	NA	Very much	A little	Very much	A little	Not at all	Not at all	Very much	Not at all	A little	A little	Not at all	NA	A little	A little	Not at all	A little	A little	A little	Poor	NA	Dissatisfied	Dissatisfied	Dissatisfied	Dissatisfied	Dissatisfied	Dissatisfied	Neither satisfied nor dissatisfied
Yes	29	Male	Male	Secondary	Unskilled (laborer, trader, shopkeeper, hawker, vendor etc.)	Never married	No	NA	NA	Yes	Once or less/ month	Yes and I was on TB treatment in the past	80000	NA	Very Good	No	Asymptomatic	Don’t know	Very much	Very Good	Very satisfied	NA	A moderate amount	An extreme amount	Not at all	Very much	An extreme amount	A moderate amount	A moderate amount	An extreme amount	Very much	Very much	A moderate amount	NA	Mostly	Completely	Not at all	Mostly	Mostly	Mostly	Good	NA	Satisfied	Very satisfied	Very satisfied	Very satisfied	Satisfied	Satisfied	Satisfied
Yes	39	Male	Male	Secondary	Highly skilled (nurse, teacher, School of Tech graduate)	Married	Yes	3	Yes	Yes	Once or less/ month	Never	45000	NA	Neither Poor nor Good	Yes	Asymptomatic	Sex with a woman who was HIV+	A moderate amount	Neither Poor nor Good	Neither satisfied nor dissatisfied	NA	Not at all	An extreme amount	An extreme amount	A moderate amount	An extreme amount	Not at all	An extreme amount	Very much	A moderate amount	A moderate amount	A moderate amount	NA	Mostly	Mostly	Not at all	Mostly	Mostly	A little	Good	NA	Neither satisfied nor dissatisfied	Satisfied	Satisfied	Neither satisfied nor dissatisfied	Satisfied	Neither satisfied nor dissatisfied	Dissatisfied
Yes	40	Female	Female	Primary	Unskilled (laborer, trader, shopkeeper, hawker, vendor etc.)	Never married	Yes	2	No	No	NA	Never	40000	NA	Good	No	Asymptomatic	Don’t know	A moderate amount	Good	Neither satisfied nor dissatisfied	NA	An extreme amount	An extreme amount	An extreme amount	A little	An extreme amount	A moderate amount	An extreme amount	An extreme amount	Very much	Very much	A moderate amount	NA	Mostly	Mostly	Moderately	Mostly	Moderately	Not at all	Good	NA	Neither satisfied nor dissatisfied	Satisfied	Neither satisfied nor dissatisfied	Satisfied	Satisfied	Satisfied	Neither satisfied nor dissatisfied
Yes	29	Female	Female	Secondary	Unskilled (laborer, trader, shopkeeper, hawker, vendor etc.)	Never married	No	NA	NA	No	NA	Never	30000	NA	Good	No	Asymptomatic	Sex with a man who was HIV+	Very much	Good	Dissatisfied	NA	Not at all	A little	Not at all	Not at all	A little	Not at all	Not at all	Not at all	A moderate amount	A moderate amount	A moderate amount	NA	Moderately	Moderately	Moderately	Moderately	Moderately	A little	Neither Poor nor Good	NA	Dissatisfied	Neither satisfied nor dissatisfied	Neither satisfied nor dissatisfied	Neither satisfied nor dissatisfied	Dissatisfied	Neither satisfied nor dissatisfied	Neither satisfied nor dissatisfied
Yes	36	Female	Female	Primary	Others	Married	Yes	2	Yes	Yes	Once or less/ month	Yes and I was on TB treatment in the past	10000	NA	Very Good	No	Asymptomatic	Sex with a man who was HIV+	A little	Good	Satisfied	NA	Not at all	Not at all	Very much	Very much	Very much	Not at all	Not at all	Not at all	Very much	Extremely	Very much	NA	Mostly	Mostly	Mostly	Mostly	Mostly	A little	Good	NA	Satisfied	Satisfied	Satisfied	Satisfied	Satisfied	Satisfied	Very dissatisfied
Yes	29	Female	Female	Secondary	Others	Married	Yes	6	Yes	Yes	Once or less/ month	Never	7000	NA	Good	No	Asymptomatic	Don’t know	Not at all	Good	Neither satisfied nor dissatisfied	NA	Not at all	Not at all	A little	Not at all	Not at all	Not at all	Not at all	Not at all	A moderate amount	A little	A little	NA	Mostly	Mostly	Mostly	Mostly	Mostly	Completely	Good	NA	Neither satisfied nor dissatisfied	Very satisfied	Very satisfied	Satisfied	Very satisfied	Very satisfied	Satisfied
Yes	32	Female	Female	Primary	Unskilled (laborer, trader, shopkeeper, hawker, vendor etc.)	Never married	No	NA	NA	No	NA	Never	20000	NA	Poor	Yes	Asymptomatic	Don’t know	A moderate amount	Neither Poor nor Good	Dissatisfied	NA	Not at all	A little	Not at all	Not at all	A moderate amount	Very much	A moderate amount	An extreme amount	A little	A little	A moderate amount	NA	A little	A little	A little	Moderately	Not at all	Not at all	Neither Poor nor Good	NA	Dissatisfied	Dissatisfied	Dissatisfied	Dissatisfied	Neither satisfied nor dissatisfied	Neither satisfied nor dissatisfied	Neither satisfied nor dissatisfied
Yes	32	Female	Female	None	Unskilled (laborer, trader, shopkeeper, hawker, vendor etc.)	Married	Yes	3	No	No	NA	Yes and I was on TB treatment in the past	45000	NA	Good	No	Asymptomatic	Don’t know	A little	Very Good	Very satisfied	NA	Very much	Very much	An extreme amount	A little	An extreme amount	Not at all	An extreme amount	An extreme amount	A little	A moderate amount	Very much	NA	A little	Moderately	Not at all	Mostly	Mostly	A little	Good	NA	Neither satisfied nor dissatisfied	Satisfied	Satisfied	Satisfied	Satisfied	Satisfied	Neither satisfied nor dissatisfied
Yes	34	Female	Female	Primary	Unskilled (laborer, trader, shopkeeper, hawker, vendor etc.)	Married	Yes	2	Yes	Yes	2-4 times/month	Never	20000	NA	Good	No	Asymptomatic	Don’t know	A moderate amount	Good	Neither satisfied nor dissatisfied	NA	Not at all	Not at all	A little	Not at all	Not at all	Not at all	Not at all	Not at all	A moderate amount	A moderate amount	A moderate amount	NA	A little	A little	Moderately	Moderately	Moderately	Moderately	Good	NA	Dissatisfied	Satisfied	Satisfied	Satisfied	Satisfied	Satisfied	Very satisfied
Yes	29	Female	Female	Secondary	Others	Living with partner but not married	No	NA	NA	No	NA	Never	20000	NA	Good	Yes	Asymptomatic	Sex with a man who was HIV+	A little	Good	Satisfied	NA	Not at all	Not at all	A little	A little	A little	A little	A little	A little	A little	A little	A moderate amount	NA	Mostly	Mostly	Moderately	Mostly	Moderately	Mostly	Very Good	NA	Dissatisfied	Satisfied	Satisfied	Satisfied	Satisfied	Neither satisfied nor dissatisfied	Satisfied
Yes	45	Female	Female	Primary	Unskilled (laborer, trader, shopkeeper, hawker, vendor etc.)	Divorced/Separated	Yes	3	Yes	Yes	2-4 times/month	Never	65000	NA	Good	No	Asymptomatic	Don’t know	Very much	Good	Satisfied	NA	Not at all	Not at all	Not at all	A moderate amount	An extreme amount	Not at all	A moderate amount	Not at all	A moderate amount	Very much	A moderate amount	NA	Mostly	Moderately	A little	Mostly	Moderately	Mostly	Good	NA	Satisfied	Satisfied	Satisfied	Very satisfied	Satisfied	Satisfied	Satisfied
Yes	28	Female	Female	Secondary	Skilled (tailor, beautician, plumbing, hairdresser, carpentry, electrician etc)	Never married	No	NA	NA	No	NA	Never	60000	NA	Good	No	Asymptomatic	Don’t know	A little	Good	Satisfied	NA	A moderate amount	A moderate amount	An extreme amount	Very much	An extreme amount	Not at all	Very much	Very much	A moderate amount	A moderate amount	Very much	NA	Moderately	Moderately	Not at all	Mostly	Mostly	A little	Good	NA	Satisfied	Satisfied	Satisfied	Satisfied	Satisfied	Satisfied	Neither satisfied nor dissatisfied
Yes	37	Female	Female	None	Skilled (tailor, beautician, plumbing, hairdresser, carpentry, electrician etc)	Divorced/Separated	Yes	3	No	Yes	Once or less/ month	Never	65000	NA	Good	No	Asymptomatic	Get infected from husband or wife or long-term partners	A moderate amount	Good	Neither satisfied nor dissatisfied	NA	Very much	Very much	An extreme amount	Very much	An extreme amount	Not at all	An extreme amount	An extreme amount	A moderate amount	Very much	Very much	NA	Not at all	Mostly	Not at all	Mostly	Moderately	Not at all	Good	NA	Satisfied	Satisfied	Satisfied	Satisfied	Satisfied	Satisfied	Neither satisfied nor dissatisfied
Yes	48	Female	Female	Secondary	Semi-skilled (farming, fishing, mining, forestry etc)	Married	Yes	3	Yes	Yes	Once or less/ month	Never	50000	NA	Good	Yes	Asymptomatic	Don’t know	A moderate amount	Good	Satisfied	NA	An extreme amount	An extreme amount	An extreme amount	A moderate amount	Very much	Not at all	An extreme amount	An extreme amount	A little	A moderate amount	A moderate amount	NA	Moderately	Mostly	A little	Mostly	Moderately	A little	Neither Poor nor Good	NA	Satisfied	Satisfied	Satisfied	Satisfied	Satisfied	Satisfied	Neither satisfied nor dissatisfied
Yes	40	Female	Female	Quranic	Others	Divorced/Separated	Yes	2	No	Yes	Once or less/ month	Never	40000	NA	Good	No	Asymptomatic	Don’t know	A moderate amount	Good	Satisfied	NA	Very much	An extreme amount	An extreme amount	An extreme amount	An extreme amount	Not at all	An extreme amount	An extreme amount	A moderate amount	Very much	A moderate amount	NA	Mostly	Mostly	Not at all	Completely	Moderately	Mostly	Good	NA	Satisfied	Satisfied	Satisfied	Very satisfied	Very satisfied	Very satisfied	Dissatisfied
Yes	40	Female	Female	Secondary	Skilled (tailor, beautician, plumbing, hairdresser, carpentry, electrician etc)	Widowed/widower	Yes	3	No	No	NA	Never	35000	NA	Very Good	No	Asymptomatic	Don’t know	A little	Good	Satisfied	NA	An extreme amount	An extreme amount	An extreme amount	An extreme amount	An extreme amount	Not at all	An extreme amount	An extreme amount	A little	Very much	A moderate amount	NA	Mostly	Completely	Not at all	Mostly	Mostly	A little	Neither Poor nor Good	NA	Satisfied	Satisfied	Satisfied	Very satisfied	Very satisfied	Very satisfied	Neither satisfied nor dissatisfied
Yes	31	Male	Male	Higher	Unskilled (laborer, trader, shopkeeper, hawker, vendor etc.)	Never married	No	NA	NA	No	NA	Never	18000	NA	Neither Poor nor Good	Yes	Asymptomatic	Sex with a woman who was HIV+	A moderate amount	Neither Poor nor Good	Dissatisfied	NA	Not at all	Not at all	A little	Not at all	Not at all	Not at all	Not at all	Not at all	A moderate amount	A little	A moderate amount	NA	A little	Moderately	Moderately	A little	Moderately	A little	Neither Poor nor Good	NA	Neither satisfied nor dissatisfied	Dissatisfied	Neither satisfied nor dissatisfied	Dissatisfied	Neither satisfied nor dissatisfied	Neither satisfied nor dissatisfied	Neither satisfied nor dissatisfied
Yes	32	Male	Male	Secondary	Skilled (tailor, beautician, plumbing, hairdresser, carpentry, electrician etc)	Never married	No	NA	NA	No	NA	Never	35000	NA	Neither Poor nor Good	Yes	Asymptomatic	Sex with a woman who was HIV+	A moderate amount	Neither Poor nor Good	Neither satisfied nor dissatisfied	NA	Not at all	Not at all	Not at all	Not at all	Not at all	Not at all	Not at all	Not at all	A moderate amount	A moderate amount	A little	NA	Moderately	A little	A little	Moderately	A little	Moderately	Neither Poor nor Good	NA	Neither satisfied nor dissatisfied	Dissatisfied	Neither satisfied nor dissatisfied	Neither satisfied nor dissatisfied	Dissatisfied	Neither satisfied nor dissatisfied	Neither satisfied nor dissatisfied
Yes	35	Female	Female	Secondary	Unskilled (laborer, trader, shopkeeper, hawker, vendor etc.)	Divorced/Separated	Yes	2	No	Yes	2-4 times/month	Never	100000	NA	Good	No	Asymptomatic	Don’t know	A moderate amount	Good	Satisfied	NA	An extreme amount	Not at all	Not at all	Very much	Not at all	An extreme amount	Not at all	Not at all	A moderate amount	A moderate amount	A moderate amount	NA	Mostly	Mostly	A little	Moderately	Mostly	A little	Good	NA	Satisfied	Satisfied	Very satisfied	Very satisfied	Satisfied	Satisfied	Neither satisfied nor dissatisfied
Yes	40	Male	Male	Secondary	Skilled (tailor, beautician, plumbing, hairdresser, carpentry, electrician etc)	Married	Yes	7	Yes	Yes	Once or less/ month	Never	50000	NA	Neither Poor nor Good	Yes	Asymptomatic	Don’t know	A little	Good	Satisfied	NA	A moderate amount	Very much	An extreme amount	Very much	An extreme amount	Not at all	Very much	Very much	A little	Very much	Very much	NA	Mostly	Mostly	Not at all	Completely	Completely	A little	Neither Poor nor Good	NA	Neither satisfied nor dissatisfied	Satisfied	Satisfied	Satisfied	Neither satisfied nor dissatisfied	Satisfied	Neither satisfied nor dissatisfied
Yes	37	Female	Female	None	Unskilled (laborer, trader, shopkeeper, hawker, vendor etc.)	Widowed/widower	Yes	1	Yes	Yes	More than 4 times/month	Never	60000	NA	Good	No	Asymptomatic	Don’t know	Very much	Very Good	Very satisfied	NA	Not at all	Not at all	Not at all	An extreme amount	Very much	Not at all	An extreme amount	An extreme amount	Very much	Very much	A moderate amount	NA	Mostly	Completely	A little	Mostly	Mostly	Mostly	Good	NA	Satisfied	Very satisfied	Very satisfied	Very satisfied	Neither satisfied nor dissatisfied	Satisfied	Very satisfied
Yes	31	Female	Female	Primary	Unskilled (laborer, trader, shopkeeper, hawker, vendor etc.)	Married	Yes	4	Yes	No	NA	Never	40000	NA	Good	Yes	Asymptomatic	Get infected from husband or wife or long-term partners	Not at all	Good	Dissatisfied	NA	An extreme amount	An extreme amount	Very much	Very much	Very much	A little	A little	A moderate amount	A moderate amount	A little	Very much	NA	Mostly	Mostly	Moderately	Moderately	Moderately	Moderately	Good	NA	Satisfied	Satisfied	Satisfied	Satisfied	Satisfied	Satisfied	Satisfied
Yes	36	Female	Female	Secondary	Others	Divorced/Separated	Yes	2	No	No	NA	Never	60000	NA	Good	Yes	Asymptomatic	Sex with a man who was HIV+	A moderate amount	Neither Poor nor Good	Dissatisfied	NA	Not at all	Not at all	Not at all	Not at all	Not at all	Not at all	Not at all	Not at all	A moderate amount	A moderate amount	A little	NA	Moderately	A little	Moderately	A little	Moderately	A little	Neither Poor nor Good	NA	Neither satisfied nor dissatisfied	Dissatisfied	Neither satisfied nor dissatisfied	Satisfied	Neither satisfied nor dissatisfied	Dissatisfied	Neither satisfied nor dissatisfied
Yes	46	Female	Female	Quranic	Others	Divorced/Separated	Yes	5	No	No	NA	Never	25000	NA	Good	No	Asymptomatic	Don’t know	A moderate amount	Neither Poor nor Good	Neither satisfied nor dissatisfied	NA	A moderate amount	Not at all	An extreme amount	An extreme amount	Very much	A little	Very much	An extreme amount	A moderate amount	A moderate amount	A moderate amount	NA	Moderately	Moderately	Not at all	Mostly	Moderately	Moderately	Poor	NA	Neither satisfied nor dissatisfied	Neither satisfied nor dissatisfied	Neither satisfied nor dissatisfied	Satisfied	Satisfied	Neither satisfied nor dissatisfied	Neither satisfied nor dissatisfied
Yes	22	Female	Female	Primary	Others	Widowed/widower	No	NA	NA	No	NA	Never	5000	NA	Good	No	Asymptomatic	Don’t know	A moderate amount	Neither Poor nor Good	Neither satisfied nor dissatisfied	NA	Not at all	Not at all	Not at all	Not at all	A little	A moderate amount	A little	Very much	A moderate amount	A moderate amount	A moderate amount	NA	A little	Moderately	Moderately	Moderately	A little	Moderately	Good	NA	Dissatisfied	Neither satisfied nor dissatisfied	Neither satisfied nor dissatisfied	Dissatisfied	Neither satisfied nor dissatisfied	Satisfied	Neither satisfied nor dissatisfied
Yes	29	Female	Female	Secondary	Skilled (tailor, beautician, plumbing, hairdresser, carpentry, electrician etc)	Never married	Yes	1	Yes	No	NA	Yes and I was on TB treatment in the past	45000	NA	Good	No	Asymptomatic	Sex with a man who was HIV+	A moderate amount	Good	Satisfied	NA	An extreme amount	An extreme amount	Very much	An extreme amount	An extreme amount	A moderate amount	A moderate amount	Not at all	A moderate amount	Very much	Very much	NA	Mostly	Mostly	Mostly	Moderately	Moderately	Mostly	Good	NA	Satisfied	Satisfied	Satisfied	Satisfied	Satisfied	Satisfied	Satisfied
Yes	30	Female	Female	Higher	Unskilled (laborer, trader, shopkeeper, hawker, vendor etc.)	Never married	No	NA	NA	No	NA	Never	20000	NA	Good	No	Asymptomatic	Sex with a man who was HIV+	A moderate amount	Good	Neither satisfied nor dissatisfied	NA	Not at all	A little	Not at all	Not at all	Not at all	Not at all	An extreme amount	An extreme amount	A little	Very much	A moderate amount	NA	Moderately	Mostly	Mostly	Mostly	Mostly	Mostly	Very Good	NA	Neither satisfied nor dissatisfied	Satisfied	Satisfied	Very satisfied	Satisfied	Satisfied	Satisfied
Yes	41	Female	Female	Secondary	Others	Married	Yes	4	Yes	Yes	Once or less/ month	Yes and I was on TB treatment in the past	50000	NA	Good	No	Asymptomatic	Don’t know	A little	Good	Satisfied	NA	Very much	Very much	An extreme amount	A little	An extreme amount	A little	An extreme amount	An extreme amount	A little	A moderate amount	A moderate amount	NA	A little	Moderately	Not at all	Mostly	A little	A little	Neither Poor nor Good	NA	Neither satisfied nor dissatisfied	Satisfied	Satisfied	Satisfied	Satisfied	Satisfied	Neither satisfied nor dissatisfied
Yes	43	Female	Female	Quranic	Unskilled (laborer, trader, shopkeeper, hawker, vendor etc.)	Divorced/Separated	Yes	5	Yes	Yes	More than 4 times/month	Never	50000	NA	Very Good	No	Asymptomatic	Don’t know	Very much	Very Good	Satisfied	NA	Not at all	An extreme amount	Not at all	Very much	An extreme amount	Not at all	An extreme amount	A moderate amount	A moderate amount	Extremely	A moderate amount	NA	Mostly	Completely	Mostly	Mostly	Moderately	A little	Good	NA	Satisfied	Very satisfied	Very satisfied	Very satisfied	Satisfied	Satisfied	Satisfied
Yes	40	Female	Female	Primary	No response	Married	Yes	5	Yes	Yes	Once or less/ month	Never	40000	NA	Good	No	Asymptomatic	Don’t know	Very much	Poor	Satisfied	NA	Not at all	Not at all	An extreme amount	Very much	Very much	Not at all	Not at all	Not at all	Very much	Very much	Very much	NA	Mostly	Mostly	A little	Mostly	Mostly	Moderately	Good	NA	Very satisfied	Satisfied	Satisfied	Satisfied	Satisfied	Satisfied	Satisfied
Yes	30	Female	Female	Secondary	Others	Married	Yes	3	Yes	No	NA	Yes and I was on TB treatment in the past	30000	NA	Good	No	Asymptomatic	Sex with a man who was HIV+	A moderate amount	Neither Poor nor Good	Dissatisfied	NA	An extreme amount	A moderate amount	Not at all	A moderate amount	A little	Very much	Not at all	An extreme amount	A little	A moderate amount	A moderate amount	NA	Moderately	Mostly	Not at all	Moderately	Mostly	A little	Neither Poor nor Good	NA	Dissatisfied	Neither satisfied nor dissatisfied	Satisfied	Satisfied	Neither satisfied nor dissatisfied	Satisfied	Neither satisfied nor dissatisfied
Yes	26	Female	Female	Secondary	Unskilled (laborer, trader, shopkeeper, hawker, vendor etc.)	Living with partner but not married	No	NA	NA	No	NA	Never	30000	NA	Good	No	Asymptomatic	Sex with a man who was HIV+	Very much	Good	Very dissatisfied	NA	Not at all	Not at all	Not at all	Not at all	Not at all	Not at all	Very much	Very much	A little	A moderate amount	A moderate amount	NA	Moderately	Moderately	Mostly	Mostly	Mostly	Mostly	Very Good	NA	Satisfied	Satisfied	Satisfied	Satisfied	Satisfied	Very satisfied	Satisfied
Yes	30	Male	Male	Higher	Highly skilled (nurse, teacher, School of Tech graduate)	Never married	No	NA	NA	No	NA	Never	45000	NA	Good	No	Asymptomatic	Sex with a woman who was HIV+	A moderate amount	Good	Satisfied	NA	Very much	Very much	An extreme amount	A moderate amount	Very much	Not at all	Very much	An extreme amount	A moderate amount	Very much	Very much	NA	Moderately	Moderately	Not at all	Completely	Completely	A little	Good	NA	Satisfied	Satisfied	Satisfied	Satisfied	Satisfied	Satisfied	Neither satisfied nor dissatisfied
Yes	37	Female	Female	Primary	Others	Married	Yes	4	Yes	Yes	Once or less/ month	Yes and I am currently on TB treatment now	15000	NA	Good	No	Asymptomatic	Sex with a man who was HIV+	A moderate amount	Good	Neither satisfied nor dissatisfied	NA	Not at all	Not at all	Not at all	Not at all	Not at all	Not at all	Not at all	Not at all	Very much	Very much	Very much	NA	Moderately	Moderately	Moderately	Mostly	Moderately	Moderately	Good	NA	Neither satisfied nor dissatisfied	Neither satisfied nor dissatisfied	Satisfied	Neither satisfied nor dissatisfied	Dissatisfied	Neither satisfied nor dissatisfied	Satisfied
Yes	36	Female	Female	Higher	Skilled (tailor, beautician, plumbing, hairdresser, carpentry, electrician etc)	Never married	No	NA	NA	Yes	Once or less/ month	Never	35000	NA	Good	No	Asymptomatic	Don’t know	Very much	Good	Satisfied	NA	Not at all	Not at all	Not at all	An extreme amount	An extreme amount	Not at all	An extreme amount	A little	Very much	Very much	Very much	NA	Mostly	Completely	Moderately	Mostly	Mostly	Moderately	Good	NA	Satisfied	Satisfied	Very satisfied	Very satisfied	Satisfied	Very satisfied	Satisfied
Yes	34	Female	Female	None	No response	Never married	No	NA	NA	No	NA	Never	30000	NA	Neither Poor nor Good	No	Asymptomatic	Don’t know	A little	Neither Poor nor Good	Neither satisfied nor dissatisfied	NA	Very much	Very much	Very much	Very much	Very much	A little	Very much	Very much	A little	A moderate amount	A moderate amount	NA	Moderately	Moderately	Not at all	Moderately	Moderately	A little	Good	NA	Satisfied	Neither satisfied nor dissatisfied	Satisfied	Satisfied	Satisfied	Satisfied	Neither satisfied nor dissatisfied
Yes	41	Female	Female	Secondary	Highly skilled (nurse, teacher, School of Tech graduate)	Married	Yes	3	Yes	Yes	Once or less/ month	Yes and I was on TB treatment in the past	85000	NA	Good	No	Asymptomatic	Get infected from husband or wife or long-term partners	A moderate amount	Very Good	Very satisfied	NA	Not at all	Not at all	Not at all	An extreme amount	An extreme amount	Not at all	Not at all	Not at all	A moderate amount	Very much	Extremely	NA	Completely	Completely	Moderately	Moderately	A little	A little	Good	NA	Very satisfied	Very satisfied	Very satisfied	Very satisfied	Satisfied	Very satisfied	Satisfied
Yes	31	Male	Male	Secondary	Semi-skilled (farming, fishing, mining, forestry etc)	Never married	No	NA	NA	Yes	Once or less/ month	Never	25000	NA	Neither Poor nor Good	Yes	Asymptomatic	Sex with a woman who was HIV+	A moderate amount	Neither Poor nor Good	Neither satisfied nor dissatisfied	NA	Not at all	Not at all	Not at all	Not at all	Not at all	Not at all	Not at all	Not at all	A moderate amount	A moderate amount	A moderate amount	NA	Moderately	Moderately	Moderately	Moderately	Moderately	Moderately	Good	NA	Satisfied	Satisfied	Satisfied	Satisfied	Satisfied	Neither satisfied nor dissatisfied	Satisfied
Yes	32	Female	Female	Primary	Unskilled (laborer, trader, shopkeeper, hawker, vendor etc.)	Divorced/Separated	Yes	2	Yes	Yes	More than 4 times/month	Never	75000	NA	Very Good	No	Asymptomatic	Don’t know	A little	Very Good	Very satisfied	NA	Not at all	Not at all	Not at all	Very much	Very much	A little	Very much	Very much	A little	A moderate amount	A moderate amount	NA	Completely	Completely	Moderately	Mostly	Mostly	Moderately	Very Good	NA	Very satisfied	Very satisfied	Very satisfied	Very satisfied	Neither satisfied nor dissatisfied	Very satisfied	Satisfied
Yes	34	Female	Female	Primary	Others	Divorced/Separated	No	NA	NA	Yes	Once or less/ month	Never	40000	NA	Very Good	No	Asymptomatic	Don’t know	A moderate amount	Very Good	Satisfied	NA	Not at all	Not at all	Not at all	A moderate amount	A moderate amount	Not at all	Not at all	Not at all	A moderate amount	Very much	Very much	NA	Mostly	Mostly	Mostly	Mostly	Mostly	Moderately	Good	NA	Satisfied	Satisfied	Very satisfied	Very satisfied	Satisfied	Satisfied	Satisfied
Yes	35	Female	Female	None	Semi-skilled (farming, fishing, mining, forestry etc)	Married	Yes	4	Yes	Yes	Once or less/ month	Never	50000	NA	Very Good	No	Asymptomatic	Don’t know	A little	Good	Very satisfied	NA	Not at all	Not at all	Not at all	Very much	An extreme amount	Not at all	Not at all	Not at all	A moderate amount	A little	A little	NA	A little	Mostly	A little	Completely	A little	A little	Good	NA	Very satisfied	Satisfied	Satisfied	Satisfied	Satisfied	Satisfied	Satisfied
Yes	40	Female	Female	Quranic	Unskilled (laborer, trader, shopkeeper, hawker, vendor etc.)	Married	Yes	4	Yes	Yes	Once or less/ month	Yes and I was on TB treatment in the past	45000	NA	Good	No	Asymptomatic	Don’t know	A moderate amount	Good	Satisfied	NA	Not at all	Not at all	An extreme amount	Very much	An extreme amount	A moderate amount	Very much	Very much	A moderate amount	Very much	A moderate amount	NA	A little	Moderately	Not at all	Mostly	Moderately	Not at all	Neither Poor nor Good	NA	Satisfied	Satisfied	Satisfied	Satisfied	Satisfied	Satisfied	Neither satisfied nor dissatisfied
Yes	35	Female	Female	None	Others	Never married	Yes	2	No	No	NA	Never	45000	NA	Good	No	Asymptomatic	Don’t know	A little	Good	Dissatisfied	NA	A little	Very much	An extreme amount	A moderate amount	An extreme amount	A little	An extreme amount	An extreme amount	A little	A moderate amount	A moderate amount	NA	A little	Mostly	Not at all	Mostly	Completely	Not at all	Good	NA	Neither satisfied nor dissatisfied	Satisfied	Satisfied	Satisfied	Satisfied	Neither satisfied nor dissatisfied	Neither satisfied nor dissatisfied
Yes	28	Female	Female	Primary	Others	Living with partner but not married	No	NA	NA	No	NA	Never	10000	NA	Good	No	Asymptomatic	Sex with a man who was HIV+	A moderate amount	Good	Satisfied	NA	Not at all	Not at all	A little	Not at all	Not at all	Not at all	Not at all	Not at all	Very much	Very much	Very much	NA	Moderately	Moderately	Moderately	Moderately	Moderately	Moderately	Good	NA	Satisfied	Satisfied	Satisfied	Very satisfied	Satisfied	Very satisfied	Very satisfied
Yes	34	Female	Female	None	Others	Never married	Yes	1	No	Yes	Once or less/ month	Never	54000	NA	Good	No	Asymptomatic	Don’t know	A little	Good	Satisfied	NA	Not at all	Not at all	Not at all	Not at all	Not at all	Not at all	Not at all	Not at all	A moderate amount	A moderate amount	A moderate amount	NA	A little	Moderately	Not at all	Mostly	Moderately	A little	Good	NA	Neither satisfied nor dissatisfied	Satisfied	Satisfied	Satisfied	Satisfied	Very satisfied	Neither satisfied nor dissatisfied
Yes	34	Male	Male	Secondary	Semi-skilled (farming, fishing, mining, forestry etc)	Never married	No	NA	NA	No	NA	Never	50000	NA	Neither Poor nor Good	No	Asymptomatic	Sex with a man who was HIV+	A moderate amount	Good	Neither satisfied nor dissatisfied	NA	Not at all	A little	Not at all	A little	Not at all	A little	Very much	Very much	A moderate amount	A moderate amount	A moderate amount	NA	Mostly	Moderately	A little	Moderately	Moderately	Moderately	Neither Poor nor Good	NA	Neither satisfied nor dissatisfied	Neither satisfied nor dissatisfied	Neither satisfied nor dissatisfied	Dissatisfied	Very dissatisfied	Very dissatisfied	Satisfied
Yes	42	Male	Male	Secondary	Highly skilled (nurse, teacher, School of Tech graduate)	Married	Yes	3	Yes	Yes	Once or less/ month	Never	75000	NA	Very Good	No	Asymptomatic	Don’t know	Very much	Very Good	Satisfied	NA	Not at all	Not at all	Not at all	Very much	An extreme amount	Not at all	A little	Not at all	Very much	Very much	A moderate amount	NA	Mostly	Mostly	Mostly	Moderately	Mostly	Mostly	Good	NA	Satisfied	Very satisfied	Very satisfied	Very satisfied	Satisfied	Very satisfied	Satisfied
Yes	43	Male	Male	Secondary	Skilled (tailor, beautician, plumbing, hairdresser, carpentry, electrician etc)	Married	Yes	3	Yes	No	NA	Never	45000	NA	Very Good	No	Asymptomatic	Don’t know	A moderate amount	Neither Poor nor Good	Satisfied	NA	An extreme amount	An extreme amount	An extreme amount	An extreme amount	An extreme amount	A little	An extreme amount	An extreme amount	A moderate amount	Very much	A moderate amount	NA	Mostly	Mostly	Not at all	Mostly	Mostly	A little	Good	NA	Satisfied	Satisfied	Satisfied	Satisfied	Satisfied	Satisfied	Neither satisfied nor dissatisfied
Yes	38	Female	Female	Primary	Others	Married	Yes	7	No	Yes	Once or less/ month	Yes and I am currently on TB treatment now	8000	NA	Neither Poor nor Good	Yes	Asymptomatic	Get infected from husband or wife or long-term partners	A moderate amount	Neither Poor nor Good	Neither satisfied nor dissatisfied	NA	Not at all	A little	Not at all	Not at all	Not at all	Not at all	Not at all	Not at all	A little	A moderate amount	A moderate amount	NA	A little	Moderately	A little	Moderately	Moderately	Moderately	Good	NA	Neither satisfied nor dissatisfied	Dissatisfied	Neither satisfied nor dissatisfied	Neither satisfied nor dissatisfied	Neither satisfied nor dissatisfied	Satisfied	Neither satisfied nor dissatisfied
Yes	34	Female	Female	Secondary	Others	Never married	No	NA	NA	Yes	2-4 times/month	Never	20000	NA	Good	No	Asymptomatic	Sex with a man who was HIV+	A moderate amount	Neither Poor nor Good	Neither satisfied nor dissatisfied	NA	Not at all	Not at all	Not at all	Not at all	Not at all	A moderate amount	A moderate amount	A moderate amount	A moderate amount	A moderate amount	A moderate amount	NA	Moderately	Moderately	A little	Mostly	Moderately	Mostly	Neither Poor nor Good	NA	Satisfied	Dissatisfied	Neither satisfied nor dissatisfied	Neither satisfied nor dissatisfied	Dissatisfied	Dissatisfied	Very dissatisfied
Yes	52	Male	Male	Quranic	Skilled (tailor, beautician, plumbing, hairdresser, carpentry, electrician etc)	Married	Yes	13	Yes	Yes	Once or less/ month	Never	50000	NA	Very Good	No	Asymptomatic	Don’t know	Very much	Very Good	Satisfied	NA	Very much	Very much	An extreme amount	An extreme amount	An extreme amount	A little	Very much	Very much	Very much	Very much	Very much	NA	Moderately	Completely	Not at all	Completely	Completely	Not at all	Very Good	NA	Satisfied	Satisfied	Satisfied	Very satisfied	Very satisfied	Very satisfied	Very satisfied
Yes	50	Male	Male	Primary	Unskilled (laborer, trader, shopkeeper, hawker, vendor etc.)	Never married	No	NA	NA	Yes	2-4 times/month	Never	40000	NA	Very Good	No	Asymptomatic	Don’t know	Very much	Good	Very satisfied	NA	Not at all	Not at all	Not at all	Very much	An extreme amount	Not at all	An extreme amount	A moderate amount	A moderate amount	Very much	A moderate amount	NA	Mostly	Completely	A little	Mostly	Mostly	Mostly	Good	NA	Satisfied	Satisfied	Very satisfied	Very satisfied	Satisfied	Satisfied	Satisfied
Yes	21	Female	Female	Primary	Others	Living with partner but not married	No	NA	NA	No	NA	Yes and I was on TB treatment in the past	20000	NA	Good	Yes	Asymptomatic	Don’t know	A little	Good	Satisfied	NA	A little	A moderate amount	A moderate amount	Very much	An extreme amount	Not at all	Not at all	Not at all	A moderate amount	A little	A little	NA	Completely	Mostly	A little	A little	Completely	Moderately	Very Good	NA	Very satisfied	Very satisfied	Very satisfied	Very satisfied	Satisfied	Very satisfied	Satisfied
Yes	41	Female	Female	Primary	Others	Widowed/widower	Yes	3	Yes	Yes	Once or less/ month	Never	30000	NA	Very Good	No	Asymptomatic	Don’t know	A moderate amount	Good	Very satisfied	NA	Not at all	Not at all	Not at all	Very much	An extreme amount	Not at all	Not at all	Not at all	A moderate amount	Very much	A moderate amount	NA	Mostly	Mostly	A little	Mostly	A little	Moderately	Good	NA	Satisfied	Satisfied	Satisfied	Very satisfied	Satisfied	Very satisfied	Satisfied
Yes	29	Female	Female	Primary	Others	Never married	No	NA	NA	No	NA	Never	10000	NA	Good	No	Symptomatic	Don’t know	A little	Good	Very satisfied	NA	Not at all	Not at all	Not at all	Not at all	Not at all	Not at all	Not at all	Not at all	Very much	Extremely	Extremely	NA	Completely	Completely	Completely	A little	A little	Mostly	Very Good	NA	Very satisfied	Very satisfied	Very satisfied	Very satisfied	Very satisfied	Very satisfied	Neither satisfied nor dissatisfied
Yes	30	Male	Male	Primary	Semi-skilled (farming, fishing, mining, forestry etc)	Married	Yes	3	Yes	Yes	Once or less/ month	Yes and I was on TB treatment in the past	30000	NA	Good	No	Asymptomatic	Sex with a man who was HIV+	Very much	Neither Poor nor Good	Dissatisfied	NA	Not at all	Not at all	Not at all	Not at all	Not at all	A little	Not at all	Not at all	A little	A moderate amount	A moderate amount	NA	Moderately	Moderately	Moderately	Moderately	Moderately	Mostly	Very Good	NA	Neither satisfied nor dissatisfied	Satisfied	Neither satisfied nor dissatisfied	Satisfied	Satisfied	Very satisfied	Satisfied
Yes	40	Male	Male	Secondary	Skilled (tailor, beautician, plumbing, hairdresser, carpentry, electrician etc)	Married	Yes	7	Yes	Yes	Once or less/ month	Never	60000	NA	Poor	Yes	Symptomatic	Sex with a woman who was HIV+	A little	Neither Poor nor Good	Neither satisfied nor dissatisfied	NA	A little	A little	Very much	A little	A little	A little	A little	A little	A little	A little	A little	NA	A little	Mostly	Moderately	A little	A little	A little	Good	NA	Satisfied	Satisfied	Satisfied	Satisfied	Dissatisfied	Dissatisfied	Dissatisfied
Yes	38	Female	Female	Secondary	Semi-skilled (farming, fishing, mining, forestry etc)	Widowed/widower	Yes	2	No	Yes	Once or less/ month	Never	42000	NA	Good	No	Asymptomatic	Don’t know	A moderate amount	Good	Neither satisfied nor dissatisfied	NA	A little	A little	Very much	A moderate amount	An extreme amount	Not at all	Very much	Very much	A moderate amount	Very much	A moderate amount	NA	Moderately	Mostly	A little	Moderately	Moderately	A little	Neither Poor nor Good	NA	Satisfied	Satisfied	Satisfied	Neither satisfied nor dissatisfied	Neither satisfied nor dissatisfied	Neither satisfied nor dissatisfied	Satisfied
Yes	31	Female	Female	Primary	Others	Married	Yes	2	Yes	Yes	Once or less/ month	Yes and I was on TB treatment in the past	25000	NA	Neither Poor nor Good	No	Asymptomatic	Don’t know	A moderate amount	Neither Poor nor Good	Neither satisfied nor dissatisfied	NA	Not at all	Not at all	Not at all	A little	A little	A little	A moderate amount	Not at all	A moderate amount	A moderate amount	A moderate amount	NA	Mostly	Mostly	Mostly	Mostly	Mostly	Mostly	Good	NA	Neither satisfied nor dissatisfied	Neither satisfied nor dissatisfied	Neither satisfied nor dissatisfied	Neither satisfied nor dissatisfied	Neither satisfied nor dissatisfied	Neither satisfied nor dissatisfied	Neither satisfied nor dissatisfied
Yes	35	Female	Female	None	Unskilled (laborer, trader, shopkeeper, hawker, vendor etc.)	Married	Yes	2	Yes	Yes	Once or less/ month	Yes and I was on TB treatment in the past	30000	NA	Good	No	Asymptomatic	Get infected from husband or wife or long-term partners	A moderate amount	Good	Neither satisfied nor dissatisfied	NA	Not at all	A little	A little	A little	A little	A little	A little	An extreme amount	Not at all	A little	A little	NA	Moderately	Completely	Not at all	A little	A little	Moderately	Good	NA	Neither satisfied nor dissatisfied	Neither satisfied nor dissatisfied	Neither satisfied nor dissatisfied	Neither satisfied nor dissatisfied	Neither satisfied nor dissatisfied	Neither satisfied nor dissatisfied	Satisfied
Yes	50	Female	Female	Higher	Semi-skilled (farming, fishing, mining, forestry etc)	Living with partner but not married	No	NA	NA	No	NA	Never	45000	NA	Very Good	No	Asymptomatic	Sex with a man who was HIV+	A moderate amount	Very Good	Satisfied	NA	Not at all	Not at all	Not at all	A moderate amount	An extreme amount	Not at all	Not at all	Not at all	A moderate amount	Very much	A moderate amount	NA	Mostly	Completely	Not at all	Mostly	Mostly	A little	Good	NA	Satisfied	Satisfied	Satisfied	Very satisfied	Satisfied	Satisfied	Satisfied
Yes	30	Female	Female	Primary	Others	Living with partner but not married	Yes	2	No	No	NA	Never	30000	NA	Good	No	Asymptomatic	Don’t know	A moderate amount	Neither Poor nor Good	Dissatisfied	NA	Not at all	A little	Not at all	Not at all	Not at all	Not at all	An extreme amount	An extreme amount	A little	A little	A little	NA	Moderately	A little	A little	A little	Moderately	Moderately	Good	NA	Satisfied	Satisfied	Satisfied	Satisfied	Satisfied	Dissatisfied	Very satisfied
Yes	33	Female	Female	Secondary	Skilled (tailor, beautician, plumbing, hairdresser, carpentry, electrician etc)	Never married	No	NA	NA	Yes	2-4 times/month	Never	60000	NA	Good	No	Asymptomatic	Don’t know	Very much	Good	Satisfied	NA	Not at all	Not at all	Not at all	An extreme amount	An extreme amount	Not at all	Not at all	A little	Very much	Very much	Very much	NA	A little	Completely	A little	Mostly	A little	Mostly	Good	NA	Satisfied	Satisfied	Satisfied	Very satisfied	Satisfied	Satisfied	Satisfied
Yes	41	Female	Female	Secondary	Unskilled (laborer, trader, shopkeeper, hawker, vendor etc.)	Never married	No	NA	NA	Yes	Once or less/ month	Never	50000	NA	Good	No	Asymptomatic	Don’t know	A moderate amount	Good	Satisfied	NA	A little	A moderate amount	Not at all	A moderate amount	An extreme amount	A little	Very much	An extreme amount	A moderate amount	Very much	A moderate amount	NA	Mostly	Mostly	A little	Mostly	Moderately	Moderately	Neither Poor nor Good	NA	Satisfied	Satisfied	Satisfied	Very satisfied	Neither satisfied nor dissatisfied	Satisfied	Satisfied
Yes	44	Male	Male	Secondary	Unskilled (laborer, trader, shopkeeper, hawker, vendor etc.)	Never married	No	NA	NA	Yes	2-4 times/month	Never	50000	NA	Very Good	No	Asymptomatic	Don’t know	A moderate amount	Good	Very satisfied	NA	Not at all	Not at all	Not at all	A moderate amount	An extreme amount	Not at all	Not at all	A moderate amount	Very much	Extremely	A moderate amount	NA	Mostly	Completely	A little	Mostly	Moderately	Moderately	Neither Poor nor Good	NA	Satisfied	Very satisfied	Satisfied	Very satisfied	Satisfied	Very satisfied	Satisfied
Yes	25	Female	Female	Secondary	Others	Never married	No	NA	NA	Yes	Once or less/ month	Yes and I am currently on TB treatment now	30000	NA	Good	No	Asymptomatic	Don’t know	A little	Good	Satisfied	NA	An extreme amount	An extreme amount	An extreme amount	Very much	An extreme amount	A moderate amount	An extreme amount	An extreme amount	A moderate amount	Very much	Extremely	NA	Mostly	Mostly	Moderately	Mostly	Moderately	Mostly	Good	NA	Satisfied	Very satisfied	Satisfied	Satisfied	Satisfied	Very satisfied	Satisfied
Yes	30	Female	Female	Primary	Others	Divorced/Separated	Yes	3	No	Yes	Once or less/ month	Never	35000	NA	Good	No	Asymptomatic	Blood transfusion or other medical procedure	A moderate amount	Neither Poor nor Good	Satisfied	NA	A little	A little	An extreme amount	Very much	An extreme amount	Not at all	An extreme amount	An extreme amount	A moderate amount	Very much	A moderate amount	NA	Mostly	Mostly	Not at all	Moderately	Moderately	A little	Neither Poor nor Good	NA	Satisfied	Satisfied	Satisfied	Satisfied	Very satisfied	Very satisfied	Neither satisfied nor dissatisfied
Yes	38	Female	Female	Secondary	Skilled (tailor, beautician, plumbing, hairdresser, carpentry, electrician etc)	Never married	No	NA	NA	Yes	2-4 times/month	Never	45000	NA	Very Good	No	Asymptomatic	Sex with a man who was HIV+	A moderate amount	Good	Very satisfied	NA	Not at all	Not at all	Not at all	An extreme amount	A moderate amount	Not at all	A moderate amount	Very much	A moderate amount	A moderate amount	A little	NA	Mostly	Mostly	Not at all	Mostly	A little	Mostly	Poor	NA	Satisfied	Satisfied	Satisfied	Very satisfied	Dissatisfied	Very satisfied	Neither satisfied nor dissatisfied
Yes	35	Female	Female	Primary	Unskilled (laborer, trader, shopkeeper, hawker, vendor etc.)	Married	Yes	6	Yes	Yes	Once or less/ month	Never	8000	NA	Neither Poor nor Good	Yes	Asymptomatic	Sex with a man who was HIV+	A moderate amount	Neither Poor nor Good	Dissatisfied	NA	Not at all	Not at all	Not at all	Not at all	Not at all	Not at all	Not at all	Not at all	A moderate amount	A little	A moderate amount	NA	A little	Moderately	A little	Moderately	Moderately	Moderately	Good	NA	Neither satisfied nor dissatisfied	Neither satisfied nor dissatisfied	Neither satisfied nor dissatisfied	Neither satisfied nor dissatisfied	Dissatisfied	Neither satisfied nor dissatisfied	Neither satisfied nor dissatisfied
Yes	35	Female	Female	Higher	Unskilled (laborer, trader, shopkeeper, hawker, vendor etc.)	Never married	Yes	1	No	No	NA	Never	50000	NA	Good	Yes	Asymptomatic	Sex with a man who was HIV+	A moderate amount	Good	Satisfied	NA	Very much	A little	A moderate amount	Very much	Very much	A little	A little	A little	A little	Extremely	Very much	NA	Mostly	Mostly	Mostly	Mostly	Mostly	Mostly	Very Good	NA	Very satisfied	Very satisfied	Very satisfied	Very satisfied	Satisfied	Very satisfied	Dissatisfied
Yes	36	Female	Female	Secondary	Skilled (tailor, beautician, plumbing, hairdresser, carpentry, electrician etc)	Divorced/Separated	No	NA	NA	Yes	Once or less/ month	Never	65000	NA	Good	No	Asymptomatic	Don’t know	Very much	Very Good	Satisfied	NA	Not at all	Not at all	A little	Very much	An extreme amount	Not at all	Very much	A little	Very much	A moderate amount	Very much	NA	Mostly	Completely	A little	Moderately	Moderately	Mostly	Neither Poor nor Good	NA	Satisfied	Satisfied	Very satisfied	Very satisfied	Neither satisfied nor dissatisfied	Satisfied	Satisfied
Yes	27	Female	Female	Secondary	Unskilled (laborer, trader, shopkeeper, hawker, vendor etc.)	Widowed/widower	No	NA	NA	Yes	Once or less/ month	Yes and I am currently on TB treatment now	30000	NA	Good	No	Asymptomatic	Sex with a man who was HIV+	A moderate amount	Neither Poor nor Good	Neither satisfied nor dissatisfied	NA	Not at all	Not at all	A little	Not at all	Not at all	Not at all	Not at all	Not at all	A moderate amount	A moderate amount	A moderate amount	NA	Moderately	Moderately	Mostly	Moderately	Moderately	Moderately	Good	NA	Neither satisfied nor dissatisfied	Neither satisfied nor dissatisfied	Neither satisfied nor dissatisfied	Neither satisfied nor dissatisfied	Neither satisfied nor dissatisfied	Neither satisfied nor dissatisfied	Neither satisfied nor dissatisfied
Yes	21	Male	Male	Secondary	Others	Never married	No	NA	NA	No	NA	Never	30000	NA	Good	No	Asymptomatic	Sex with a woman who was HIV+	A moderate amount	Good	Very satisfied	NA	Very much	Not at all	Not at all	An extreme amount	An extreme amount	Not at all	Not at all	Not at all	Very much	Very much	Very much	NA	Completely	Completely	Mostly	Mostly	Mostly	Mostly	Very Good	NA	Very satisfied	Very satisfied	Very satisfied	Very satisfied	Very satisfied	Very satisfied	Very satisfied
Yes	35	Female	Female	Secondary	Unskilled (laborer, trader, shopkeeper, hawker, vendor etc.)	Married	Yes	6	No	Yes	Once or less/ month	Yes and I was on TB treatment in the past	12000	NA	Neither Poor nor Good	Yes	Asymptomatic	Get infected from husband or wife or long-term partners	A moderate amount	Neither Poor nor Good	Very dissatisfied	NA	Not at all	Not at all	Not at all	A little	Not at all	Not at all	Not at all	Not at all	A moderate amount	A moderate amount	A moderate amount	NA	Moderately	A little	Moderately	Moderately	A little	Moderately	Neither Poor nor Good	NA	Neither satisfied nor dissatisfied	Dissatisfied	Neither satisfied nor dissatisfied	Neither satisfied nor dissatisfied	Neither satisfied nor dissatisfied	Dissatisfied	Neither satisfied nor dissatisfied
Yes	36	Female	Female	None	Unskilled (laborer, trader, shopkeeper, hawker, vendor etc.)	Never married	No	NA	NA	No	NA	Never	48000	NA	Good	No	Asymptomatic	Don’t know	A little	Good	Satisfied	NA	A little	Very much	An extreme amount	A moderate amount	Very much	Not at all	An extreme amount	An extreme amount	Very much	Very much	Very much	NA	A little	Moderately	Moderately	Mostly	Mostly	Not at all	Good	NA	Dissatisfied	Satisfied	Satisfied	Satisfied	Satisfied	Neither satisfied nor dissatisfied	Neither satisfied nor dissatisfied
Yes	31	Female	Female	None	Unskilled (laborer, trader, shopkeeper, hawker, vendor etc.)	Divorced/Separated	No	NA	NA	No	NA	Never	30000	NA	Neither Poor nor Good	No	Asymptomatic	Don’t know	A moderate amount	Neither Poor nor Good	Dissatisfied	NA	Not at all	A little	Not at all	A little	Not at all	Not at all	Very much	A moderate amount	A little	A little	A little	NA	Moderately	Moderately	Moderately	Not at all	Moderately	Moderately	Neither Poor nor Good	NA	Very dissatisfied	Satisfied	Neither satisfied nor dissatisfied	Neither satisfied nor dissatisfied	Dissatisfied	Dissatisfied	Satisfied
Yes	37	Female	Female	Primary	Unskilled (laborer, trader, shopkeeper, hawker, vendor etc.)	Married	Yes	9	No	Yes	Once or less/ month	Never	10000	NA	Neither Poor nor Good	Yes	Asymptomatic	Sex with a man who was HIV+	A moderate amount	Neither Poor nor Good	Neither satisfied nor dissatisfied	NA	Not at all	Not at all	Not at all	Not at all	Not at all	A little	A little	A little	A moderate amount	A moderate amount	A moderate amount	NA	Moderately	Moderately	Moderately	Moderately	Moderately	Mostly	Neither Poor nor Good	NA	Neither satisfied nor dissatisfied	Neither satisfied nor dissatisfied	Satisfied	Satisfied	Satisfied	Neither satisfied nor dissatisfied	Neither satisfied nor dissatisfied
Yes	40	Female	Female	Secondary	Unskilled (laborer, trader, shopkeeper, hawker, vendor etc.)	Married	Yes	3	Yes	No	NA	Never	60000	NA	Very Good	No	Asymptomatic	Don’t know	A little	Very Good	Very satisfied	NA	An extreme amount	An extreme amount	An extreme amount	Very much	An extreme amount	A moderate amount	An extreme amount	An extreme amount	A moderate amount	Very much	A moderate amount	NA	Completely	Mostly	Not at all	Mostly	Moderately	A little	Good	NA	Satisfied	Very satisfied	Very satisfied	Very satisfied	Very satisfied	Very satisfied	Neither satisfied nor dissatisfied
Yes	28	Female	Female	Higher	Skilled (tailor, beautician, plumbing, hairdresser, carpentry, electrician etc)	Never married	No	NA	NA	Yes	Once or less/ month	Never	75000	NA	Good	No	Asymptomatic	Don’t know	A moderate amount	Good	Satisfied	NA	Not at all	Not at all	Not at all	An extreme amount	An extreme amount	Not at all	Very much	An extreme amount	A moderate amount	Very much	Very much	NA	Mostly	Completely	Mostly	Mostly	Mostly	Mostly	Good	NA	Satisfied	Satisfied	Very satisfied	Very satisfied	Satisfied	Very satisfied	Satisfied
Yes	40	Female	Female	Quranic	Skilled (tailor, beautician, plumbing, hairdresser, carpentry, electrician etc)	Widowed/widower	Yes	5	Yes	Yes	Once or less/ month	Never	10000	NA	Good	No	Asymptomatic	Don’t know	A little	Good	Satisfied	NA	Not at all	A little	A moderate amount	A little	A little	Not at all	Not at all	Not at all	A little	A little	A moderate amount	NA	Mostly	Mostly	Mostly	A little	A little	Mostly	Good	NA	Satisfied	Neither satisfied nor dissatisfied	Neither satisfied nor dissatisfied	Neither satisfied nor dissatisfied	Dissatisfied	Neither satisfied nor dissatisfied	Neither satisfied nor dissatisfied
Yes	30	Female	Female	Higher	Skilled (tailor, beautician, plumbing, hairdresser, carpentry, electrician etc)	Never married	No	NA	NA	No	NA	Never	50000	NA	Good	No	Asymptomatic	Sex with a man who was HIV+	A little	Good	Satisfied	NA	A little	A little	A little	Very much	Very much	Not at all	Not at all	Not at all	A little	A little	Extremely	NA	Completely	Completely	Mostly	Mostly	Moderately	Mostly	Good	NA	Satisfied	Satisfied	Satisfied	Satisfied	Satisfied	Satisfied	Satisfied
Yes	36	Male	Male	Higher	Professional (doctor, lawyer, accountant, lecturer)	Married	Yes	4	Yes	No	NA	Yes and I was on TB treatment in the past	75000	NA	Good	No	Asymptomatic	Sex with a woman who was HIV+	Very much	Good	Very satisfied	NA	Not at all	Not at all	Not at all	An extreme amount	An extreme amount	Not at all	Not at all	Not at all	A little	Very much	Very much	NA	Mostly	Mostly	Moderately	A little	Mostly	Moderately	Good	NA	Satisfied	Satisfied	Satisfied	Satisfied	Satisfied	Very satisfied	Satisfied
Yes	43	Female	Female	Secondary	Others	Never married	No	NA	NA	No	NA	Never	55000	NA	Good	No	Asymptomatic	Don’t know	A moderate amount	Good	Very satisfied	NA	An extreme amount	An extreme amount	An extreme amount	An extreme amount	An extreme amount	A moderate amount	Very much	An extreme amount	A moderate amount	Very much	Very much	NA	Completely	Completely	Not at all	Completely	Moderately	A little	Good	NA	Very satisfied	Very satisfied	Very satisfied	Very satisfied	Very satisfied	Satisfied	Very satisfied
Yes	30	Female	Female	Quranic	Others	Never married	No	NA	NA	Yes	Once or less/ month	Never	50000	NA	Good	No	Asymptomatic	Don’t know	A moderate amount	Good	Satisfied	NA	A moderate amount	An extreme amount	An extreme amount	An extreme amount	An extreme amount	Not at all	Very much	An extreme amount	A moderate amount	Very much	A moderate amount	NA	Moderately	Completely	A little	Completely	Moderately	Mostly	Very Good	NA	Satisfied	Satisfied	Satisfied	Satisfied	Satisfied	Very satisfied	Satisfied
Yes	26	Female	Female	Primary	Unskilled (laborer, trader, shopkeeper, hawker, vendor etc.)	Never married	No	NA	NA	Yes	Once or less/ month	Never	15000	NA	Neither Poor nor Good	Yes	Asymptomatic	Sex with a man who was HIV+	A little	Neither Poor nor Good	Neither satisfied nor dissatisfied	NA	Not at all	Not at all	Not at all	Not at all	Not at all	Not at all	Not at all	Not at all	A moderate amount	A little	A moderate amount	NA	A little	Moderately	Moderately	Moderately	Moderately	Moderately	Neither Poor nor Good	NA	Dissatisfied	Neither satisfied nor dissatisfied	Neither satisfied nor dissatisfied	Dissatisfied	Neither satisfied nor dissatisfied	Neither satisfied nor dissatisfied	Neither satisfied nor dissatisfied
Yes	44	Male	Male	Primary	Semi-skilled (farming, fishing, mining, forestry etc)	Married	Yes	5	Yes	Yes	Once or less/ month	Never	65000	NA	Good	No	Asymptomatic	Don’t know	A little	Good	Satisfied	NA	Not at all	Not at all	An extreme amount	A little	An extreme amount	Not at all	Very much	An extreme amount	A moderate amount	Very much	A moderate amount	NA	Moderately	Moderately	Not at all	Moderately	Mostly	Moderately	Neither Poor nor Good	NA	Satisfied	Very satisfied	Very satisfied	Satisfied	Satisfied	Satisfied	Neither satisfied nor dissatisfied
Yes	40	Male	Male	Higher	Skilled (tailor, beautician, plumbing, hairdresser, carpentry, electrician etc)	Married	Yes	8	Yes	No	NA	Yes and I was on TB treatment in the past	100000	NA	Good	Yes	Asymptomatic	Sex with a woman who was HIV+	A moderate amount	Good	Satisfied	NA	Very much	A moderate amount	A moderate amount	An extreme amount	An extreme amount	Not at all	Not at all	Not at all	A moderate amount	A moderate amount	Very much	NA	Mostly	A little	Mostly	Moderately	Moderately	Moderately	Good	NA	Satisfied	Satisfied	Satisfied	Satisfied	Satisfied	Satisfied	Satisfied
Yes	25	Female	Female	Secondary	Others	Married	Yes	2	Yes	No	NA	Yes and I was on TB treatment in the past	10000	NA	Good	No	Asymptomatic	Sex with a man who was HIV+	A little	Neither Poor nor Good	Neither satisfied nor dissatisfied	NA	Not at all	Not at all	Not at all	Not at all	Not at all	Not at all	Not at all	Not at all	A moderate amount	A moderate amount	A moderate amount	NA	Moderately	A little	Moderately	Moderately	Moderately	A little	Good	NA	Dissatisfied	Dissatisfied	Dissatisfied	Dissatisfied	Dissatisfied	Neither satisfied nor dissatisfied	Neither satisfied nor dissatisfied
Yes	30	Male	Male	Primary	Semi-skilled (farming, fishing, mining, forestry etc)	Married	Yes	3	Yes	No	NA	Never	40000	NA	Good	No	Asymptomatic	Don’t know	A moderate amount	Good	Satisfied	NA	Not at all	A little	Not at all	A little	Not at all	Not at all	Not at all	Not at all	A little	A little	A moderate amount	NA	Moderately	Mostly	Moderately	Moderately	Moderately	Moderately	Very Good	NA	Neither satisfied nor dissatisfied	Neither satisfied nor dissatisfied	Satisfied	Satisfied	Satisfied	Satisfied	Satisfied
Yes	19	Female	Female	Secondary	Others	Never married	No	NA	NA	No	NA	Yes and I was on TB treatment in the past	25000	NA	Good	Yes	Asymptomatic	Sex with a man who was HIV+	A little	Good	Neither satisfied nor dissatisfied	NA	Not at all	A moderate amount	A moderate amount	Very much	A moderate amount	Not at all	A little	A moderate amount	A little	A moderate amount	A moderate amount	NA	Moderately	Mostly	Not at all	A little	A little	Mostly	Very Good	NA	Satisfied	Satisfied	Satisfied	Satisfied	Neither satisfied nor dissatisfied	Satisfied	Satisfied
Yes	45	Male	Male	Quranic	Semi-skilled (farming, fishing, mining, forestry etc)	Married	Yes	8	Yes	Yes	Once or less/ month	Never	35000	NA	Very Good	No	Asymptomatic	Blood transfusion or other medical procedure	A moderate amount	Good	Satisfied	NA	Very much	An extreme amount	An extreme amount	Very much	An extreme amount	Not at all	A moderate amount	An extreme amount	A moderate amount	A moderate amount	Very much	NA	Moderately	Mostly	Not at all	Mostly	Mostly	Not at all	Good	NA	Satisfied	Satisfied	Satisfied	Satisfied	Very satisfied	Neither satisfied nor dissatisfied	Neither satisfied nor dissatisfied
Yes	32	Male	Male	Secondary	Others	Never married	No	NA	NA	Yes	Once or less/ month	Never	45000	NA	Good	No	Asymptomatic	Don’t know	Very much	Good	Neither satisfied nor dissatisfied	NA	Not at all	Not at all	Not at all	An extreme amount	An extreme amount	Not at all	An extreme amount	A moderate amount	Very much	Very much	A moderate amount	NA	Mostly	Moderately	Moderately	Mostly	Moderately	Mostly	Neither Poor nor Good	NA	Satisfied	Dissatisfied	Satisfied	Very satisfied	Neither satisfied nor dissatisfied	Satisfied	Very satisfied
Yes	25	Male	Male	Primary	Unskilled (laborer, trader, shopkeeper, hawker, vendor etc.)	Living with partner but not married	No	NA	NA	No	NA	Never	40000	NA	Good	No	Asymptomatic	Don’t know	A little	Good	Satisfied	NA	Not at all	A little	Not at all	Not at all	Not at all	Not at all	Not at all	Not at all	A little	A little	A little	NA	A little	Moderately	Moderately	Moderately	Moderately	Moderately	Poor	NA	Satisfied	Satisfied	Satisfied	Dissatisfied	Neither satisfied nor dissatisfied	Neither satisfied nor dissatisfied	Satisfied
Yes	32	Female	Female	None	Unskilled (laborer, trader, shopkeeper, hawker, vendor etc.)	Widowed/widower	Yes	2	No	Yes	Once or less/ month	Never	12000	NA	Neither Poor nor Good	Yes	Asymptomatic	Sex with a man who was HIV+	A little	Neither Poor nor Good	Neither satisfied nor dissatisfied	NA	Not at all	Not at all	Not at all	Not at all	Not at all	Not at all	Not at all	Not at all	A moderate amount	A moderate amount	A little	NA	Moderately	Moderately	Moderately	Moderately	Moderately	A little	Neither Poor nor Good	NA	Neither satisfied nor dissatisfied	Dissatisfied	Neither satisfied nor dissatisfied	Satisfied	Neither satisfied nor dissatisfied	Dissatisfied	Neither satisfied nor dissatisfied
Yes	15	Male	Male	Primary	No response	Never married	No	NA	NA	No	NA	Never	0	NA	Good	No	Asymptomatic	Don’t know	Very much	Good	Satisfied	NA	Not at all	A little	Not at all	Not at all	Not at all	Not at all	Not at all	Not at all	A moderate amount	A moderate amount	A moderate amount	NA	Moderately	Completely	Not at all	Mostly	Moderately	Moderately	Very Good	NA	Very satisfied	Very satisfied	Satisfied	Very satisfied	Very satisfied	Satisfied	Satisfied
Yes	40	Female	Female	Secondary	Others	Divorced/Separated	No	NA	NA	No	NA	Never	35000	NA	Neither Poor nor Good	Yes	Asymptomatic	Sex with a man who was HIV+	A little	Good	Satisfied	NA	Very much	A moderate amount	A little	A moderate amount	Very much	A moderate amount	A moderate amount	A moderate amount	A little	A little	A moderate amount	NA	A little	A little	A little	A little	A little	A little	Good	NA	Dissatisfied	Satisfied	Satisfied	Satisfied	Satisfied	Very satisfied	Satisfied
Yes	25	Female	Female	Secondary	Unskilled (laborer, trader, shopkeeper, hawker, vendor etc.)	Never married	No	NA	NA	No	NA	Never	10000	NA	Good	No	Asymptomatic	Don’t know	Very much	Very Good	Neither satisfied nor dissatisfied	NA	Not at all	A little	Not at all	A moderate amount	A moderate amount	Not at all	Not at all	Not at all	Very much	Very much	A moderate amount	NA	Moderately	Moderately	Moderately	Moderately	Moderately	Moderately	Good	NA	Neither satisfied nor dissatisfied	Satisfied	Satisfied	Satisfied	Satisfied	Very satisfied	Satisfied
Yes	45	Male	Male	Primary	Semi-skilled (farming, fishing, mining, forestry etc)	Married	Yes	5	No	Yes	Once or less/ month	Never	20000	NA	Neither Poor nor Good	Yes	Asymptomatic	Sex with a woman who was HIV+	A moderate amount	Neither Poor nor Good	Neither satisfied nor dissatisfied	NA	Not at all	Not at all	Not at all	Not at all	Not at all	Not at all	Not at all	Not at all	A moderate amount	A little	A moderate amount	NA	Moderately	Moderately	Moderately	A little	Moderately	A little	Neither Poor nor Good	NA	Dissatisfied	Neither satisfied nor dissatisfied	Neither satisfied nor dissatisfied	Neither satisfied nor dissatisfied	Dissatisfied	Neither satisfied nor dissatisfied	Dissatisfied
Yes	32	Female	Female	Higher	Highly skilled (nurse, teacher, School of Tech graduate)	Married	Yes	2	Yes	No	NA	Never	90000	NA	Good	Yes	Asymptomatic	Get infected from husband or wife or long-term partners	A little	Good	Satisfied	NA	An extreme amount	An extreme amount	A moderate amount	An extreme amount	An extreme amount	Very much	A little	Not at all	Very much	A moderate amount	Extremely	NA	Mostly	Mostly	Moderately	Moderately	Moderately	Moderately	Good	NA	Satisfied	Satisfied	Satisfied	Satisfied	Satisfied	Dissatisfied	Satisfied
Yes	42	Male	Male	Secondary	Skilled (tailor, beautician, plumbing, hairdresser, carpentry, electrician etc)	Married	Yes	8	Yes	Yes	Once or less/ month	Yes and I was on TB treatment in the past	19500	NA	Good	Yes	Asymptomatic	Sex with a woman who was HIV+	A moderate amount	Neither Poor nor Good	Neither satisfied nor dissatisfied	NA	Not at all	Not at all	Not at all	Not at all	Not at all	Not at all	Not at all	Not at all	A moderate amount	A moderate amount	A moderate amount	NA	Moderately	Moderately	Moderately	Mostly	Moderately	Moderately	Neither Poor nor Good	NA	Neither satisfied nor dissatisfied	Neither satisfied nor dissatisfied	Neither satisfied nor dissatisfied	Neither satisfied nor dissatisfied	Neither satisfied nor dissatisfied	Neither satisfied nor dissatisfied	Neither satisfied nor dissatisfied
Yes	43	Female	Female	Quranic	Unskilled (laborer, trader, shopkeeper, hawker, vendor etc.)	Married	Yes	7	Yes	Yes	Once or less/ month	Never	25000	NA	Neither Poor nor Good	Yes	Asymptomatic	Don’t know	A little	Neither Poor nor Good	Neither satisfied nor dissatisfied	NA	An extreme amount	An extreme amount	An extreme amount	An extreme amount	An extreme amount	A little	An extreme amount	An extreme amount	A little	A little	A moderate amount	NA	Not at all	Mostly	Not at all	Mostly	Moderately	Moderately	Neither Poor nor Good	NA	Dissatisfied	Neither satisfied nor dissatisfied	Satisfied	Neither satisfied nor dissatisfied	Neither satisfied nor dissatisfied	Satisfied	Neither satisfied nor dissatisfied
Yes	38	Female	Female	Higher	Unskilled (laborer, trader, shopkeeper, hawker, vendor etc.)	Never married	No	NA	NA	Yes	Once or less/ month	Yes and I was on TB treatment in the past	30000	NA	Good	Yes	Asymptomatic	Share needles with a person who was HIV+	A moderate amount	Neither Poor nor Good	Dissatisfied	NA	An extreme amount	A little	A moderate amount	An extreme amount	A little	A little	A moderate amount	Very much	A moderate amount	A little	A moderate amount	NA	Moderately	Moderately	Not at all	Moderately	Moderately	Moderately	Neither Poor nor Good	NA	Dissatisfied	Satisfied	Dissatisfied	Dissatisfied	Neither satisfied nor dissatisfied	Satisfied	Neither satisfied nor dissatisfied
Yes	28	Female	Female	Primary	Skilled (tailor, beautician, plumbing, hairdresser, carpentry, electrician etc)	Never married	Yes	1	No	No	NA	Never	22000	NA	Good	No	Asymptomatic	Don’t know	A moderate amount	Neither Poor nor Good	Satisfied	NA	Not at all	Not at all	Not at all	Not at all	Not at all	Not at all	A moderate amount	A moderate amount	A moderate amount	A moderate amount	A moderate amount	NA	Moderately	Mostly	Moderately	Moderately	Moderately	Moderately	Neither Poor nor Good	NA	Neither satisfied nor dissatisfied	Satisfied	Satisfied	Satisfied	Satisfied	Satisfied	Satisfied
Yes	45	Female	Female	Quranic	Unskilled (laborer, trader, shopkeeper, hawker, vendor etc.)	Divorced/Separated	Yes	5	No	Yes	Once or less/ month	Never	35000	NA	Very Good	No	Asymptomatic	Don’t know	A little	Very Good	Satisfied	NA	An extreme amount	An extreme amount	An extreme amount	An extreme amount	An extreme amount	A moderate amount	An extreme amount	An extreme amount	A moderate amount	Very much	A moderate amount	NA	Not at all	Mostly	Not at all	Completely	Moderately	Not at all	Good	NA	Satisfied	Satisfied	Satisfied	Satisfied	Satisfied	Satisfied	Satisfied
Yes	47	Female	Female	Higher	Unskilled (laborer, trader, shopkeeper, hawker, vendor etc.)	Living with partner but not married	Yes	2	No	Yes	Once or less/ month	Never	80000	NA	Good	No	Asymptomatic	Don’t know	Very much	Good	Satisfied	NA	Not at all	Not at all	Not at all	Very much	Very much	Not at all	Very much	Very much	A moderate amount	Very much	Very much	NA	Mostly	Mostly	A little	Mostly	Mostly	Mostly	Good	NA	Satisfied	Satisfied	Satisfied	Satisfied	Neither satisfied nor dissatisfied	Satisfied	Satisfied
Yes	29	Female	Female	Secondary	Unskilled (laborer, trader, shopkeeper, hawker, vendor etc.)	Living with partner but not married	Yes	1	No	No	NA	Never	20000	NA	Good	No	Asymptomatic	Don’t know	A little	Poor	Very dissatisfied	NA	Not at all	Not at all	A little	Not at all	Not at all	Not at all	Very much	Very much	A moderate amount	A little	A little	NA	Mostly	Mostly	A little	A little	Moderately	Moderately	Good	NA	Dissatisfied	Satisfied	Satisfied	Dissatisfied	Dissatisfied	Dissatisfied	Very satisfied
Yes	21	Female	Female	Secondary	Others	Never married	No	NA	NA	No	NA	Never	10000	NA	Good	No	Asymptomatic	Don’t know	A moderate amount	Good	Satisfied	NA	A little	Not at all	A moderate amount	A little	Not at all	Not at all	An extreme amount	An extreme amount	Very much	A little	A moderate amount	NA	A little	A little	A little	Moderately	A little	A little	Neither Poor nor Good	NA	Satisfied	Satisfied	Dissatisfied	Satisfied	Satisfied	Very satisfied	Satisfied
Yes	26	Male	Male	Higher	Others	Never married	No	NA	NA	No	NA	Never	120000	NA	Good	No	Asymptomatic	Sex with a man who was HIV+	Very much	Good	Satisfied	NA	Not at all	A little	Not at all	Not at all	A little	Not at all	An extreme amount	An extreme amount	Very much	Very much	A little	NA	Completely	Mostly	Completely	Completely	Completely	Completely	Very Good	NA	Neither satisfied nor dissatisfied	Neither satisfied nor dissatisfied	Satisfied	Satisfied	Satisfied	Very satisfied	Satisfied
Yes	33	Female	Female	None	Others	Never married	No	NA	NA	Yes	Once or less/ month	Never	40000	NA	Very Good	No	Asymptomatic	Don’t know	A moderate amount	Good	Satisfied	NA	Not at all	Not at all	Not at all	A moderate amount	Very much	Not at all	Not at all	Not at all	Very much	Very much	Very much	NA	Mostly	Completely	Mostly	Mostly	Moderately	Moderately	Good	NA	Satisfied	Satisfied	Very satisfied	Very satisfied	Satisfied	Very satisfied	Satisfied
Yes	35	Female	Female	Quranic	Unskilled (laborer, trader, shopkeeper, hawker, vendor etc.)	Widowed/widower	Yes	2	No	Yes	Once or less/ month	Never	25000	NA	Neither Poor nor Good	Yes	Asymptomatic	Don’t know	A moderate amount	Neither Poor nor Good	Neither satisfied nor dissatisfied	NA	An extreme amount	An extreme amount	An extreme amount	An extreme amount	Very much	A moderate amount	An extreme amount	An extreme amount	A moderate amount	A moderate amount	A moderate amount	NA	Moderately	Mostly	Not at all	Mostly	Moderately	Moderately	Good	NA	Dissatisfied	Satisfied	Satisfied	Satisfied	Satisfied	Satisfied	Neither satisfied nor dissatisfied
Yes	30	Female	Female	Primary	Skilled (tailor, beautician, plumbing, hairdresser, carpentry, electrician etc)	Living with partner but not married	Yes	2	No	No	NA	Never	20000	NA	Good	No	Asymptomatic	Sex with a man who was HIV+	A little	Good	Satisfied	NA	Not at all	Not at all	Not at all	Not at all	Not at all	Not at all	Very much	Very much	A moderate amount	A moderate amount	A moderate amount	NA	Moderately	Moderately	Mostly	Mostly	Mostly	Mostly	Very Good	NA	Satisfied	Satisfied	Satisfied	Satisfied	Satisfied	Satisfied	Satisfied
Yes	26	Male	Female	Primary	Unskilled (laborer, trader, shopkeeper, hawker, vendor etc.)	Married	Yes	1	Yes	Yes	Once or less/ month	Never	25000	NA	Neither Poor nor Good	Yes	Asymptomatic	Sex with a man who was HIV+	A moderate amount	Neither Poor nor Good	Neither satisfied nor dissatisfied	NA	Not at all	Not at all	Not at all	Not at all	Not at all	Not at all	Not at all	Not at all	A moderate amount	Very much	A moderate amount	NA	A little	Moderately	Moderately	A little	Moderately	Moderately	Neither Poor nor Good	NA	Neither satisfied nor dissatisfied	Neither satisfied nor dissatisfied	Neither satisfied nor dissatisfied	Neither satisfied nor dissatisfied	Satisfied	Dissatisfied	Neither satisfied nor dissatisfied
Yes	29	Female	Female	Secondary	Unskilled (laborer, trader, shopkeeper, hawker, vendor etc.)	Divorced/Separated	Yes	2	No	Yes	Once or less/ month	Never	17000	NA	Neither Poor nor Good	Yes	Asymptomatic	Sex with a man who was HIV+	A moderate amount	Neither Poor nor Good	Neither satisfied nor dissatisfied	NA	Not at all	Not at all	Not at all	Not at all	Not at all	Not at all	Not at all	Not at all	A moderate amount	A little	A moderate amount	NA	A little	Moderately	Moderately	A little	Mostly	Moderately	Neither Poor nor Good	NA	Neither satisfied nor dissatisfied	Dissatisfied	Neither satisfied nor dissatisfied	Satisfied	Dissatisfied	Neither satisfied nor dissatisfied	Neither satisfied nor dissatisfied
Yes	33	Female	Female	Higher	Skilled (tailor, beautician, plumbing, hairdresser, carpentry, electrician etc)	Never married	Yes	1	No	No	NA	Yes and I was on TB treatment in the past	35000	NA	Very Good	No	Asymptomatic	Sex with a man who was HIV+	A moderate amount	Good	Satisfied	NA	Not at all	Not at all	Not at all	An extreme amount	An extreme amount	A little	Not at all	Not at all	Very much	Very much	Very much	NA	Completely	Mostly	Mostly	Moderately	A little	Mostly	Very Good	NA	Satisfied	Satisfied	Satisfied	Satisfied	Satisfied	Very satisfied	Very satisfied
Yes	42	Male	Male	Primary	Semi-skilled (farming, fishing, mining, forestry etc)	Married	Yes	15	Yes	Yes	Once or less/ month	Never	40000	NA	Good	No	Asymptomatic	Don’t know	A little	Good	Satisfied	NA	Not at all	An extreme amount	Very much	A moderate amount	An extreme amount	Not at all	An extreme amount	An extreme amount	A little	A moderate amount	A moderate amount	NA	A little	Mostly	Not at all	Mostly	Mostly	Not at all	Good	NA	Neither satisfied nor dissatisfied	Satisfied	Satisfied	Satisfied	Satisfied	Satisfied	Neither satisfied nor dissatisfied
Yes	30	Female	Female	Primary	Skilled (tailor, beautician, plumbing, hairdresser, carpentry, electrician etc)	Married	Yes	4	Yes	Yes	Once or less/ month	Never	25000	NA	Neither Poor nor Good	Yes	Asymptomatic	Don’t know	A moderate amount	Neither Poor nor Good	Neither satisfied nor dissatisfied	NA	An extreme amount	An extreme amount	An extreme amount	A moderate amount	An extreme amount	A moderate amount	An extreme amount	An extreme amount	A moderate amount	A moderate amount	A moderate amount	NA	A little	Moderately	Moderately	Mostly	Moderately	Moderately	Neither Poor nor Good	NA	Satisfied	Satisfied	Satisfied	Neither satisfied nor dissatisfied	Neither satisfied nor dissatisfied	Satisfied	Satisfied
Yes	29	Male	Male	Secondary	Unskilled (laborer, trader, shopkeeper, hawker, vendor etc.)	Never married	No	NA	NA	No	NA	Yes and I was on TB treatment in the past	40000	NA	Very Good	No	Asymptomatic	Sex with a woman who was HIV+	A little	Good	Satisfied	NA	An extreme amount	Very much	A moderate amount	An extreme amount	An extreme amount	A little	A little	A little	A moderate amount	Very much	Very much	NA	Mostly	Completely	Moderately	Mostly	Mostly	Mostly	Very Good	NA	Satisfied	Satisfied	Satisfied	Very satisfied	Very satisfied	Very satisfied	Very satisfied
Yes	43	Male	Male	Primary	Skilled (tailor, beautician, plumbing, hairdresser, carpentry, electrician etc)	Married	Yes	2	Yes	No	NA	Yes and I was on TB treatment in the past	45000	NA	Good	No	Asymptomatic	Don’t know	A moderate amount	Good	Satisfied	NA	An extreme amount	An extreme amount	An extreme amount	Very much	An extreme amount	An extreme amount	Very much	An extreme amount	Very much	Very much	Extremely	NA	Completely	Completely	Not at all	Mostly	Moderately	Mostly	Very Good	NA	Satisfied	Satisfied	Satisfied	Very satisfied	Very satisfied	Very satisfied	Dissatisfied
Yes	22	Male	Male	Secondary	Unskilled (laborer, trader, shopkeeper, hawker, vendor etc.)	Never married	No	NA	NA	No	NA	Never	17000	NA	Good	No	Asymptomatic	Sex with a man who was HIV+	A little	Good	Neither satisfied nor dissatisfied	NA	Not at all	Not at all	Not at all	Not at all	A moderate amount	A moderate amount	An extreme amount	An extreme amount	A little	A little	A moderate amount	NA	Mostly	A little	Not at all	Moderately	A little	A little	Good	NA	Satisfied	Satisfied	Satisfied	Satisfied	Neither satisfied nor dissatisfied	Satisfied	Satisfied
Yes	31	Female	Female	Secondary	Semi-skilled (farming, fishing, mining, forestry etc)	Divorced/Separated	No	NA	NA	Yes	Once or less/ month	Never	35000	NA	Very Good	No	Asymptomatic	Sex with a man who was HIV+	A moderate amount	Good	Very satisfied	NA	Not at all	Not at all	Not at all	An extreme amount	An extreme amount	Not at all	A moderate amount	Not at all	A moderate amount	Very much	A moderate amount	NA	Mostly	Mostly	Not at all	Mostly	Moderately	Mostly	Good	NA	Satisfied	Satisfied	Very satisfied	Very satisfied	Satisfied	Very satisfied	Neither satisfied nor dissatisfied
Yes	32	Female	Female	Primary	Unskilled (laborer, trader, shopkeeper, hawker, vendor etc.)	Divorced/Separated	Yes	2	No	Yes	Once or less/ month	Never	45000	NA	Neither Poor nor Good	Yes	Asymptomatic	Get infected from husband or wife or long-term partners	A moderate amount	Neither Poor nor Good	Neither satisfied nor dissatisfied	NA	Very much	Very much	An extreme amount	A moderate amount	An extreme amount	Not at all	An extreme amount	An extreme amount	A moderate amount	A moderate amount	A moderate amount	NA	A little	Moderately	A little	Completely	Mostly	Not at all	Neither Poor nor Good	NA	Neither satisfied nor dissatisfied	Neither satisfied nor dissatisfied	Satisfied	Neither satisfied nor dissatisfied	Satisfied	Satisfied	Neither satisfied nor dissatisfied
Yes	28	Male	Male	Quranic	Semi-skilled (farming, fishing, mining, forestry etc)	Never married	No	NA	NA	No	NA	Never	40000	NA	Good	No	Asymptomatic	Sex with a man who was HIV+	Very much	Neither Poor nor Good	Neither satisfied nor dissatisfied	NA	Not at all	Not at all	A little	Not at all	Not at all	Not at all	A moderate amount	A moderate amount	A little	A little	Very much	NA	A little	Mostly	Moderately	Completely	Completely	Completely	Good	NA	Satisfied	Satisfied	Satisfied	Satisfied	Neither satisfied nor dissatisfied	Neither satisfied nor dissatisfied	Satisfied
Yes	30	Female	Female	None	Unskilled (laborer, trader, shopkeeper, hawker, vendor etc.)	Never married	Yes	1	No	Yes	Once or less/ month	Never	30000	NA	Good	No	Asymptomatic	Sex with a man who was HIV+	A little	Neither Poor nor Good	Neither satisfied nor dissatisfied	NA	Very much	Very much	An extreme amount	A moderate amount	Very much	A little	Very much	A moderate amount	A moderate amount	Very much	Very much	NA	Mostly	Moderately	A little	Mostly	Mostly	Mostly	Good	NA	Satisfied	Satisfied	Satisfied	Satisfied	Satisfied	Satisfied	Neither satisfied nor dissatisfied
Yes	28	Female	Female	Primary	Unskilled (laborer, trader, shopkeeper, hawker, vendor etc.)	Married	Yes	1	Yes	Yes	2-4 times/month	Never	75000	NA	Very Good	No	Asymptomatic	Don’t know	Very much	Very Good	Very satisfied	NA	Not at all	Not at all	Not at all	Very much	Very much	Not at all	A little	A moderate amount	A moderate amount	Very much	Very much	NA	Mostly	Completely	A little	Mostly	Moderately	Moderately	Good	NA	Satisfied	Very satisfied	Very satisfied	Very satisfied	Satisfied	Very satisfied	Satisfied
Yes	45	Female	Female	Quranic	Others	Divorced/Separated	Yes	2	No	Yes	Once or less/ month	Never	45000	NA	Neither Poor nor Good	No	Asymptomatic	Don’t know	A moderate amount	Neither Poor nor Good	Neither satisfied nor dissatisfied	NA	Very much	Very much	An extreme amount	An extreme amount	An extreme amount	Not at all	An extreme amount	An extreme amount	A moderate amount	A moderate amount	A moderate amount	NA	Moderately	Mostly	Not at all	Completely	Moderately	Not at all	Good	NA	Satisfied	Satisfied	Satisfied	Satisfied	Satisfied	Satisfied	Dissatisfied
Yes	37	Female	Female	None	Unskilled (laborer, trader, shopkeeper, hawker, vendor etc.)	Divorced/Separated	Yes	1	No	Yes	Once or less/ month	Never	65000	NA	Very Good	No	Asymptomatic	Don’t know	Extremely	Good	Very satisfied	NA	Not at all	Not at all	Not at all	A little	Very much	Not at all	An extreme amount	Not at all	A moderate amount	Very much	A moderate amount	NA	Mostly	Mostly	A little	Mostly	Mostly	Mostly	Good	NA	Satisfied	Satisfied	Very satisfied	Very satisfied	Satisfied	Satisfied	Satisfied
Yes	30	Female	Female	Secondary	Unskilled (laborer, trader, shopkeeper, hawker, vendor etc.)	Never married	No	NA	NA	No	NA	Never	10000	NA	Good	No	Asymptomatic	Sex with a man who was HIV+	A little	Neither Poor nor Good	Dissatisfied	NA	A moderate amount	Not at all	Not at all	Not at all	Not at all	Not at all	Very much	Very much	A little	A little	Very much	NA	A little	A little	A little	Completely	Moderately	Moderately	Neither Poor nor Good	NA	Dissatisfied	Dissatisfied	Satisfied	Satisfied	Satisfied	Satisfied	Neither satisfied nor dissatisfied
Yes	34	Female	Female	None	Unskilled (laborer, trader, shopkeeper, hawker, vendor etc.)	Divorced/Separated	Yes	3	No	No	NA	Never	25000	NA	Good	No	Asymptomatic	Don’t know	A little	Neither Poor nor Good	Neither satisfied nor dissatisfied	NA	An extreme amount	An extreme amount	An extreme amount	A moderate amount	An extreme amount	Not at all	An extreme amount	An extreme amount	A little	A moderate amount	A moderate amount	NA	Moderately	Mostly	Not at all	Mostly	Moderately	Not at all	Neither Poor nor Good	NA	Satisfied	Satisfied	Satisfied	Satisfied	Very satisfied	Very satisfied	Neither satisfied nor dissatisfied
Yes	25	Female	Female	Secondary	Others	Never married	No	NA	NA	No	NA	Never	10000	NA	Neither Poor nor Good	No	Asymptomatic	Don’t know	Very much	Poor	Dissatisfied	NA	Not at all	Not at all	Not at all	A moderate amount	A little	A moderate amount	An extreme amount	An extreme amount	A little	A little	A moderate amount	NA	A little	Not at all	Not at all	A little	Moderately	Moderately	Neither Poor nor Good	NA	Dissatisfied	Dissatisfied	Dissatisfied	Neither satisfied nor dissatisfied	Neither satisfied nor dissatisfied	Very dissatisfied	Neither satisfied nor dissatisfied
Yes	34	Female	Female	Secondary	Skilled (tailor, beautician, plumbing, hairdresser, carpentry, electrician etc)	Divorced/Separated	No	NA	NA	Yes	Once or less/ month	Never	80000	NA	Good	No	Asymptomatic	Don’t know	Very much	Very Good	Satisfied	NA	Not at all	A little	Not at all	Very much	An extreme amount	Not at all	A moderate amount	A little	Very much	A moderate amount	A moderate amount	NA	Mostly	Completely	A little	Mostly	Moderately	Mostly	Good	NA	Satisfied	Very satisfied	Satisfied	Very satisfied	Satisfied	Very satisfied	Satisfied
Yes	42	Male	Male	Secondary	Unskilled (laborer, trader, shopkeeper, hawker, vendor etc.)	Married	Yes	4	Yes	Yes	More than 4 times/month	Never	80000	NA	Good	No	Asymptomatic	Don’t know	A moderate amount	Neither Poor nor Good	Satisfied	NA	Not at all	Not at all	Not at all	An extreme amount	A moderate amount	Not at all	Very much	Not at all	Very much	A moderate amount	Very much	NA	Mostly	Completely	Mostly	Mostly	Mostly	Mostly	Good	NA	Neither satisfied nor dissatisfied	Satisfied	Satisfied	Satisfied	Very satisfied	Very satisfied	Neither satisfied nor dissatisfied
Yes	40	Female	Female	None	Others	Never married	Yes	2	No	No	NA	Never	35000	NA	Good	No	Asymptomatic	Sex with a man who was HIV+	A little	Good	Satisfied	NA	Very much	Very much	An extreme amount	A moderate amount	An extreme amount	A little	An extreme amount	An extreme amount	A moderate amount	A moderate amount	A moderate amount	NA	Moderately	Mostly	Not at all	Moderately	A little	Not at all	Good	NA	Satisfied	Satisfied	Satisfied	Satisfied	Satisfied	Satisfied	Dissatisfied
Yes	44	Male	Male	Quranic	Semi-skilled (farming, fishing, mining, forestry etc)	Married	Yes	15	Yes	Yes	Once or less/ month	Never	55000	NA	Neither Poor nor Good	Yes	Asymptomatic	Don’t know	A moderate amount	Neither Poor nor Good	Neither satisfied nor dissatisfied	NA	Very much	A little	An extreme amount	A moderate amount	An extreme amount	A little	An extreme amount	An extreme amount	A moderate amount	Very much	A moderate amount	NA	A little	Mostly	Not at all	Mostly	Moderately	Not at all	Neither Poor nor Good	NA	Neither satisfied nor dissatisfied	Satisfied	Satisfied	Neither satisfied nor dissatisfied	Neither satisfied nor dissatisfied	Satisfied	Neither satisfied nor dissatisfied
Yes	38	Female	Female	Secondary	Semi-skilled (farming, fishing, mining, forestry etc)	Widowed/widower	Yes	3	Yes	Yes	Once or less/ month	Never	45000	NA	Good	No	Asymptomatic	Don’t know	Very much	Good	Satisfied	NA	Not at all	Not at all	Not at all	Very much	Very much	Not at all	Very much	Very much	Very much	A moderate amount	A moderate amount	NA	Mostly	Completely	Completely	Mostly	Moderately	Moderately	Good	NA	Satisfied	Very satisfied	Very satisfied	Very satisfied	Satisfied	Very satisfied	Satisfied
Yes	27	Female	Female	Secondary	Others	Never married	No	NA	NA	Yes	Once or less/ month	Never	30000	NA	Good	Yes	Asymptomatic	Sex with a man who was HIV+	A moderate amount	Good	Satisfied	NA	A moderate amount	A moderate amount	Very much	Very much	Very much	Not at all	A little	Not at all	Very much	Very much	A moderate amount	NA	Mostly	Mostly	Moderately	A little	Moderately	Mostly	Good	NA	Satisfied	Satisfied	Satisfied	Satisfied	Satisfied	Very satisfied	Dissatisfied
Yes	24	Female	Female	Secondary	Others	Never married	No	NA	NA	No	NA	Never	40000	NA	Very Good	No	Asymptomatic	Sex with a man who was HIV+	A moderate amount	Very Good	Satisfied	NA	Not at all	Not at all	Not at all	Very much	An extreme amount	Not at all	An extreme amount	A little	A moderate amount	Very much	Very much	NA	Completely	Completely	A little	Mostly	Mostly	Mostly	Neither Poor nor Good	NA	Satisfied	Neither satisfied nor dissatisfied	Satisfied	Very satisfied	Satisfied	Very satisfied	Neither satisfied nor dissatisfied
Yes	32	Female	Female	Higher	Unskilled (laborer, trader, shopkeeper, hawker, vendor etc.)	Never married	No	NA	NA	Yes	Once or less/ month	Never	65000	NA	Good	No	Asymptomatic	Don’t know	A moderate amount	Good	Very satisfied	NA	Not at all	Not at all	Not at all	A moderate amount	An extreme amount	Not at all	A moderate amount	A little	Very much	Very much	A moderate amount	NA	Mostly	Mostly	A little	Mostly	Mostly	Mostly	Good	NA	Satisfied	Satisfied	Satisfied	Satisfied	Satisfied	Satisfied	Satisfied
Yes	39	Female	Female	Secondary	Semi-skilled (farming, fishing, mining, forestry etc)	Living with partner but not married	No	NA	NA	No	NA	Never	60000	NA	Good	No	Asymptomatic	Don’t know	Very much	Good	Satisfied	NA	A little	Not at all	Not at all	Not at all	Not at all	Not at all	An extreme amount	An extreme amount	Very much	Very much	Very much	NA	Mostly	Mostly	Moderately	Moderately	Moderately	Moderately	Good	NA	Neither satisfied nor dissatisfied	Neither satisfied nor dissatisfied	Satisfied	Dissatisfied	Satisfied	Very dissatisfied	Satisfied
Yes	28	Female	Female	Secondary	Unskilled (laborer, trader, shopkeeper, hawker, vendor etc.)	Never married	No	NA	NA	Yes	Once or less/ month	Never	15000	NA	Neither Poor nor Good	Yes	Asymptomatic	Sex with a man who was HIV+	A moderate amount	Neither Poor nor Good	Dissatisfied	NA	Not at all	Not at all	Not at all	Not at all	Not at all	Not at all	Not at all	Not at all	A moderate amount	A moderate amount	A little	NA	Moderately	A little	Moderately	A little	A little	Moderately	Neither Poor nor Good	NA	Neither satisfied nor dissatisfied	Neither satisfied nor dissatisfied	Dissatisfied	Neither satisfied nor dissatisfied	Neither satisfied nor dissatisfied	Neither satisfied nor dissatisfied	Dissatisfied
Yes	42	Female	Female	None	Others	Never married	Yes	2	No	No	NA	Never	50000	NA	Good	No	Asymptomatic	Don’t know	A moderate amount	Good	Satisfied	NA	Very much	Very much	An extreme amount	A moderate amount	An extreme amount	A little	Very much	An extreme amount	A little	A little	A moderate amount	NA	Not at all	Moderately	Not at all	Mostly	Moderately	A little	Good	NA	Neither satisfied nor dissatisfied	Satisfied	Satisfied	Satisfied	Satisfied	Satisfied	Neither satisfied nor dissatisfied
Yes	33	Female	Female	Primary	Unskilled (laborer, trader, shopkeeper, hawker, vendor etc.)	Divorced/Separated	No	NA	NA	Yes	Once or less/ month	Never	20000	NA	Good	No	Asymptomatic	Don’t know	A moderate amount	Good	Satisfied	NA	Not at all	Not at all	Not at all	Very much	Very much	Not at all	A moderate amount	Not at all	A moderate amount	Very much	Extremely	NA	Moderately	Mostly	Mostly	Completely	Mostly	Moderately	Good	NA	Satisfied	Neither satisfied nor dissatisfied	Satisfied	Very satisfied	Satisfied	Neither satisfied nor dissatisfied	Neither satisfied nor dissatisfied
Yes	22	Female	Female	None	Unskilled (laborer, trader, shopkeeper, hawker, vendor etc.)	Never married	No	NA	NA	No	NA	Never	50000	NA	Good	No	Asymptomatic	Sex with a man who was HIV+	A little	Good	Satisfied	NA	Very much	Very much	An extreme amount	A moderate amount	Very much	Not at all	Very much	Very much	A moderate amount	Very much	Very much	NA	Not at all	Moderately	Not at all	Mostly	Mostly	A little	Good	NA	Satisfied	Satisfied	Satisfied	Satisfied	Satisfied	Satisfied	Neither satisfied nor dissatisfied
Yes	35	Male	Male	Secondary	Skilled (tailor, beautician, plumbing, hairdresser, carpentry, electrician etc)	Never married	Yes	1	No	No	NA	Never	40000	NA	Good	No	Asymptomatic	Don’t know	A moderate amount	Good	Satisfied	NA	Not at all	Not at all	A little	A little	A little	A little	A moderate amount	An extreme amount	A moderate amount	A moderate amount	A moderate amount	NA	Moderately	Moderately	Moderately	Moderately	Moderately	Moderately	Good	NA	Very dissatisfied	Satisfied	Satisfied	Satisfied	Satisfied	Satisfied	Very satisfied
Yes	33	Female	Female	Primary	No response	Divorced/Separated	Yes	1	No	No	NA	Never	60000	NA	Good	No	Asymptomatic	Don’t know	A little	Good	Neither satisfied nor dissatisfied	NA	Very much	Very much	Very much	Very much	Very much	A moderate amount	An extreme amount	An extreme amount	A moderate amount	A moderate amount	A moderate amount	NA	Mostly	Mostly	A little	Mostly	Mostly	A little	Good	NA	Satisfied	Satisfied	Satisfied	Satisfied	Satisfied	Very satisfied	Satisfied
Yes	32	Female	Female	Secondary	Skilled (tailor, beautician, plumbing, hairdresser, carpentry, electrician etc)	Married	Yes	2	Yes	Yes	Once or less/ month	Never	20000	NA	Very Good	No	Asymptomatic	Get infected from husband or wife or long-term partners	A little	Good	Satisfied	NA	Not at all	Not at all	A little	An extreme amount	An extreme amount	Not at all	Not at all	A little	A moderate amount	Extremely	Extremely	NA	Completely	Completely	Moderately	Mostly	Mostly	Completely	Very Good	NA	Satisfied	Satisfied	Satisfied	Satisfied	Very satisfied	Satisfied	Very satisfied
Yes	42	Male	Male	Secondary	Skilled (tailor, beautician, plumbing, hairdresser, carpentry, electrician etc)	Married	Yes	2	Yes	Yes	2-4 times/month	Never	80000	NA	Very Good	No	Asymptomatic	Don’t know	Very much	Very Good	Satisfied	NA	Not at all	Not at all	Not at all	An extreme amount	An extreme amount	Not at all	A little	Not at all	Very much	Very much	A moderate amount	NA	Mostly	Mostly	Mostly	Mostly	Moderately	Mostly	Good	NA	Satisfied	Satisfied	Very satisfied	Very satisfied	Satisfied	Very satisfied	Satisfied
Yes	30	Male	Male	Primary	Unskilled (laborer, trader, shopkeeper, hawker, vendor etc.)	Never married	No	NA	NA	No	NA	Never	25000	NA	Neither Poor nor Good	Yes	Symptomatic	Share needles with a person who was HIV+	A moderate amount	Neither Poor nor Good	Neither satisfied nor dissatisfied	NA	A little	Not at all	Not at all	Not at all	A moderate amount	A little	A little	Not at all	A little	A moderate amount	A little	NA	A little	Moderately	A little	Moderately	Moderately	Moderately	Neither Poor nor Good	NA	Neither satisfied nor dissatisfied	Neither satisfied nor dissatisfied	Dissatisfied	Neither satisfied nor dissatisfied	Dissatisfied	Neither satisfied nor dissatisfied	Neither satisfied nor dissatisfied
Yes	23	Female	Female	Secondary	Others	Never married	No	NA	NA	Yes	Once or less/ month	Never	65000	NA	Very Good	No	Asymptomatic	Don’t know	A moderate amount	Very Good	Satisfied	NA	Not at all	Not at all	Not at all	Very much	Very much	Not at all	A little	Not at all	A moderate amount	Very much	A moderate amount	NA	Mostly	Completely	A little	Mostly	Moderately	Completely	Good	NA	Satisfied	Satisfied	Satisfied	Very satisfied	Satisfied	Very satisfied	Satisfied
Yes	34	Female	Female	Quranic	Others	Married	Yes	3	Yes	Yes	Once or less/ month	Never	30000	NA	Good	No	Asymptomatic	Get infected from husband or wife or long-term partners	A little	Good	Satisfied	NA	Not at all	Very much	Very much	Very much	Very much	Very much	Not at all	Not at all	Very much	Very much	Very much	NA	Mostly	Mostly	A little	A little	A little	Mostly	Very Good	NA	Satisfied	Satisfied	Satisfied	Satisfied	Satisfied	Satisfied	Satisfied
Yes	26	Female	Female	Secondary	Unskilled (laborer, trader, shopkeeper, hawker, vendor etc.)	Never married	No	NA	NA	No	NA	Never	18000	NA	Neither Poor nor Good	Yes	Asymptomatic	Sex with a man who was HIV+	A moderate amount	Neither Poor nor Good	Neither satisfied nor dissatisfied	NA	Not at all	Not at all	A little	Not at all	A little	Not at all	Not at all	A little	A moderate amount	A moderate amount	A moderate amount	NA	Moderately	Moderately	Moderately	A little	Moderately	Moderately	Good	NA	Neither satisfied nor dissatisfied	Satisfied	Satisfied	Satisfied	Neither satisfied nor dissatisfied	Satisfied	Neither satisfied nor dissatisfied
Yes	50	Female	Female	Secondary	Others	Married	Yes	8	Yes	No	NA	Never	100000	NA	Good	Yes	Asymptomatic	Get infected from husband or wife or long-term partners	A little	Poor	Dissatisfied	NA	An extreme amount	An extreme amount	An extreme amount	Very much	A moderate amount	A little	Not at all	Not at all	A little	A little	A moderate amount	NA	A little	Moderately	A little	A little	A little	A little	Neither Poor nor Good	NA	Dissatisfied	Neither satisfied nor dissatisfied	Dissatisfied	Satisfied	Satisfied	Dissatisfied	Satisfied
Yes	28	Female	Female	Primary	Others	Divorced/Separated	No	NA	NA	Yes	Once or less/ month	Never	40000	NA	Very Good	No	Asymptomatic	Sex with a man who was HIV+	Very much	Very Good	Satisfied	NA	Not at all	Not at all	Not at all	An extreme amount	An extreme amount	Not at all	An extreme amount	Not at all	Very much	Very much	Extremely	NA	Mostly	Completely	Mostly	Completely	Mostly	Moderately	Good	NA	Satisfied	Satisfied	Very satisfied	Very satisfied	Satisfied	Satisfied	Satisfied
Yes	28	Female	Female	Secondary	Others	Never married	No	NA	NA	Yes	2-4 times/month	Never	80000	NA	Very Good	No	Asymptomatic	Don’t know	Very much	Very Good	Satisfied	NA	Not at all	Not at all	Not at all	An extreme amount	An extreme amount	A little	Very much	Not at all	Very much	Very much	A moderate amount	NA	Mostly	Completely	A little	Mostly	Moderately	Mostly	Neither Poor nor Good	NA	Satisfied	Very satisfied	Satisfied	Very satisfied	Satisfied	Very satisfied	Satisfied
Yes	36	Female	Female	Quranic	Others	Divorced/Separated	Yes	4	No	No	NA	Never	50000	NA	Neither Poor nor Good	Yes	Asymptomatic	Don’t know	A moderate amount	Good	Satisfied	NA	An extreme amount	An extreme amount	An extreme amount	An extreme amount	An extreme amount	An extreme amount	An extreme amount	An extreme amount	A moderate amount	A moderate amount	A moderate amount	NA	Not at all	Mostly	Not at all	Mostly	Moderately	Not at all	Good	NA	Neither satisfied nor dissatisfied	Neither satisfied nor dissatisfied	Satisfied	Satisfied	Satisfied	Satisfied	Very dissatisfied
Yes	27	Female	Female	Primary	Unskilled (laborer, trader, shopkeeper, hawker, vendor etc.)	Never married	No	NA	NA	No	NA	Never	10000	NA	Good	No	Asymptomatic	Sex with a man who was HIV+	Very much	Very Good	Neither satisfied nor dissatisfied	NA	A moderate amount	Not at all	Not at all	A moderate amount	A moderate amount	A moderate amount	A moderate amount	A moderate amount	Very much	Extremely	Very much	NA	Moderately	Mostly	Moderately	Mostly	Mostly	Mostly	Very Good	NA	Very satisfied	Satisfied	Satisfied	Very satisfied	Satisfied	Satisfied	Satisfied
Yes	39	Male	Male	Secondary	Semi-skilled (farming, fishing, mining, forestry etc)	Never married	No	NA	NA	Yes	Once or less/ month	Never	20000	NA	Neither Poor nor Good	Yes	Asymptomatic	Sex with a woman who was HIV+	A moderate amount	Neither Poor nor Good	Neither satisfied nor dissatisfied	NA	Not at all	Not at all	Not at all	A little	Not at all	A moderate amount	A little	Not at all	A moderate amount	A moderate amount	A moderate amount	NA	Moderately	Moderately	Moderately	Moderately	A little	Moderately	Neither Poor nor Good	NA	Satisfied	Satisfied	Satisfied	Neither satisfied nor dissatisfied	Satisfied	Neither satisfied nor dissatisfied	Neither satisfied nor dissatisfied
Yes	25	Male	Male	Higher	Highly skilled (nurse, teacher, School of Tech graduate)	Never married	No	NA	NA	No	NA	Never	35000	NA	Good	No	Asymptomatic	Sex with a man who was HIV+	A little	Good	Satisfied	NA	Not at all	A little	Not at all	A moderate amount	Not at all	Not at all	Very much	Very much	Very much	A moderate amount	A moderate amount	NA	Mostly	Mostly	Mostly	Mostly	Mostly	Mostly	Very Good	NA	Satisfied	Satisfied	Satisfied	Satisfied	Satisfied	Satisfied	Satisfied
Yes	53	Male	Male	Higher	Semi-skilled (farming, fishing, mining, forestry etc)	Married	Yes	8	Yes	No	NA	Yes and I was on TB treatment in the past	60000	NA	Good	No	Asymptomatic	Sex with a woman who was HIV+	A moderate amount	Good	Satisfied	NA	A moderate amount	A little	A little	An extreme amount	An extreme amount	A moderate amount	Not at all	Not at all	Very much	Extremely	Extremely	NA	Moderately	Mostly	Moderately	Mostly	Mostly	Mostly	Very Good	NA	Satisfied	Satisfied	Satisfied	Very satisfied	Satisfied	Satisfied	Satisfied
Yes	35	Male	Female	Higher	Skilled (tailor, beautician, plumbing, hairdresser, carpentry, electrician etc)	Never married	No	NA	NA	Yes	2-4 times/month	Never	120000	NA	Good	No	Asymptomatic	Don’t know	Extremely	Very Good	Satisfied	NA	Not at all	Not at all	Not at all	An extreme amount	An extreme amount	Not at all	A moderate amount	Not at all	Extremely	Extremely	Very much	NA	Mostly	Completely	Mostly	Mostly	Mostly	Mostly	Very Good	NA	Satisfied	Satisfied	Very satisfied	Very satisfied	Satisfied	Very satisfied	Satisfied
Yes	36	Female	Female	Secondary	Others	Married	Yes	5	Yes	Yes	Once or less/ month	Never	10000	NA	Good	No	Asymptomatic	Sex with a man who was HIV+	A moderate amount	Good	Neither satisfied nor dissatisfied	NA	Not at all	A little	A moderate amount	An extreme amount	A little	Not at all	Not at all	A little	A moderate amount	A moderate amount	A moderate amount	NA	Moderately	Moderately	Moderately	Moderately	Moderately	Mostly	Good	NA	Satisfied	Satisfied	Satisfied	Satisfied	Neither satisfied nor dissatisfied	Satisfied	Satisfied
Yes	18	Female	Female	Secondary	Others	Never married	No	NA	NA	Yes	Once or less/ month	Never	20000	NA	Good	Yes	Asymptomatic	Sex with a man who was HIV+	A moderate amount	Good	Satisfied	NA	Not at all	Not at all	Very much	Very much	Very much	Not at all	Not at all	Not at all	A little	A little	Very much	NA	Mostly	Mostly	Moderately	Moderately	Moderately	Moderately	Good	NA	Satisfied	Satisfied	Satisfied	Very satisfied	Very satisfied	Very satisfied	Very satisfied
Yes	26	Female	Female	Primary	Unskilled (laborer, trader, shopkeeper, hawker, vendor etc.)	Never married	Yes	1	No	No	NA	Never	13000	NA	Good	No	Asymptomatic	Don’t know	A moderate amount	Good	Satisfied	NA	Not at all	A little	Not at all	Not at all	A little	Not at all	Not at all	Not at all	A little	A little	Very much	NA	Moderately	Moderately	Mostly	Mostly	Moderately	Mostly	Very Good	NA	Satisfied	Neither satisfied nor dissatisfied	Satisfied	Satisfied	Satisfied	Very satisfied	Very satisfied
Yes	26	Female	Female	Primary	Unskilled (laborer, trader, shopkeeper, hawker, vendor etc.)	Never married	Yes	0	Yes	No	NA	Never	60000	NA	Good	No	Asymptomatic	Sex with a man who was HIV+	A moderate amount	Good	Satisfied	NA	A little	A little	Not at all	A little	A moderate amount	Not at all	A little	Not at all	A moderate amount	A moderate amount	A moderate amount	NA	Moderately	Completely	Not at all	Moderately	A little	Moderately	Good	NA	Very satisfied	Satisfied	Satisfied	Satisfied	Satisfied	Satisfied	Satisfied
Yes	31	Female	Female	Higher	Unskilled (laborer, trader, shopkeeper, hawker, vendor etc.)	Never married	No	NA	NA	Yes	Once or less/ month	Never	100000	NA	Good	No	Asymptomatic	Don’t know	A moderate amount	Good	Satisfied	NA	Very much	An extreme amount	Not at all	An extreme amount	An extreme amount	Not at all	An extreme amount	Very much	A moderate amount	Very much	A moderate amount	NA	Mostly	Completely	Mostly	Moderately	Mostly	A little	Good	NA	Satisfied	Satisfied	Satisfied	Very satisfied	Satisfied	Satisfied	Satisfied
Yes	25	Male	Male	Secondary	Unskilled (laborer, trader, shopkeeper, hawker, vendor etc.)	Never married	No	NA	NA	No	NA	Never	50000	NA	Good	Yes	Asymptomatic	Sex with a man who was HIV+	A moderate amount	Good	Dissatisfied	NA	Not at all	A moderate amount	A little	A moderate amount	Not at all	Not at all	Very much	Very much	A moderate amount	A moderate amount	A moderate amount	NA	Mostly	Moderately	Moderately	Moderately	Moderately	Moderately	Good	NA	Neither satisfied nor dissatisfied	Satisfied	Satisfied	Neither satisfied nor dissatisfied	Satisfied	Neither satisfied nor dissatisfied	Satisfied
Yes	30	Female	Female	Secondary	Unskilled (laborer, trader, shopkeeper, hawker, vendor etc.)	Living with partner but not married	No	NA	NA	No	NA	Never	30000	NA	Good	Yes	Asymptomatic	Sex with a man who was HIV+	A moderate amount	Good	Satisfied	NA	Not at all	Not at all	Not at all	Not at all	Not at all	Not at all	An extreme amount	An extreme amount	A moderate amount	A moderate amount	A moderate amount	NA	Moderately	Moderately	Moderately	Moderately	Moderately	Moderately	Good	NA	Dissatisfied	Satisfied	Dissatisfied	Satisfied	Satisfied	Satisfied	Satisfied
Yes	35	Female	Female	Quranic	Unskilled (laborer, trader, shopkeeper, hawker, vendor etc.)	Married	Yes	5	Yes	Yes	Once or less/ month	Yes and I was on TB treatment in the past	35000	NA	Good	No	Asymptomatic	Sex with a man who was HIV+	A little	Good	Satisfied	NA	Not at all	Not at all	A moderate amount	An extreme amount	An extreme amount	Not at all	Not at all	Not at all	A little	A moderate amount	A moderate amount	NA	Mostly	Mostly	Mostly	Mostly	Moderately	Mostly	Very Good	NA	Satisfied	Satisfied	Satisfied	Satisfied	Very satisfied	Very satisfied	Neither satisfied nor dissatisfied
Yes	24	Female	Female	Primary	Unskilled (laborer, trader, shopkeeper, hawker, vendor etc.)	Married	Yes	2	Yes	Yes	Once or less/ month	Never	35000	NA	Good	No	Asymptomatic	Don’t know	A moderate amount	Good	Neither satisfied nor dissatisfied	NA	Not at all	Not at all	Not at all	Not at all	An extreme amount	A little	Very much	A moderate amount	Very much	Very much	A moderate amount	NA	Mostly	Mostly	Not at all	Mostly	Mostly	A little	Good	NA	Satisfied	Satisfied	Satisfied	Satisfied	Satisfied	Satisfied	Neither satisfied nor dissatisfied
Yes	36	Male	Male	Primary	Semi-skilled (farming, fishing, mining, forestry etc)	Married	No	NA	NA	No	NA	Never	13000	NA	Good	No	Asymptomatic	Sex with a man who was HIV+	Very much	Good	Neither satisfied nor dissatisfied	NA	A little	Very much	Not at all	A little	Not at all	Not at all	Very much	A moderate amount	A little	A little	Very much	NA	Mostly	Mostly	Mostly	Mostly	Mostly	Mostly	Very Good	NA	Neither satisfied nor dissatisfied	Satisfied	Satisfied	Satisfied	Satisfied	Very satisfied	Satisfied
Yes	30	Female	Female	Secondary	Others	Never married	No	NA	NA	No	NA	Never	20000	NA	Neither Poor nor Good	No	Asymptomatic	Sex with a man who was HIV+	A moderate amount	Good	Neither satisfied nor dissatisfied	NA	A little	Not at all	Not at all	A little	A little	A little	A moderate amount	A moderate amount	A little	A little	Very much	NA	Moderately	Mostly	Mostly	Mostly	Moderately	Mostly	Neither Poor nor Good	NA	Satisfied	Neither satisfied nor dissatisfied	Satisfied	Very satisfied	Satisfied	Satisfied	Satisfied
Yes	21	Female	Female	Secondary	No response	Living with partner but not married	No	NA	NA	No	NA	Never	35000	NA	Good	No	Asymptomatic	Don’t know	A little	Good	Satisfied	NA	Not at all	Not at all	Not at all	Very much	Very much	Not at all	Not at all	Not at all	A moderate amount	Extremely	Extremely	NA	Mostly	Completely	A little	A little	Mostly	Completely	Very Good	NA	Very satisfied	Very satisfied	Very satisfied	Satisfied	Satisfied	Neither satisfied nor dissatisfied	Dissatisfied
Yes	30	Female	Female	Quranic	Others	Divorced/Separated	Yes	2	No	No	NA	Never	45000	NA	Very Good	No	Asymptomatic	Don’t know	A moderate amount	Very Good	Satisfied	NA	An extreme amount	Very much	An extreme amount	A moderate amount	An extreme amount	Not at all	An extreme amount	An extreme amount	Very much	Very much	A moderate amount	NA	Mostly	Completely	Completely	Mostly	Moderately	A little	Good	NA	Satisfied	Very satisfied	Very satisfied	Very satisfied	Very satisfied	Satisfied	Satisfied
Yes	26	Female	Female	Primary	Others	Never married	No	NA	NA	Yes	Once or less/ month	Never	8000	NA	Neither Poor nor Good	Yes	Asymptomatic	Sex with a man who was HIV+	A moderate amount	Neither Poor nor Good	Neither satisfied nor dissatisfied	NA	Not at all	Not at all	Not at all	Not at all	Not at all	A little	Not at all	Not at all	A moderate amount	A moderate amount	A little	NA	Moderately	Moderately	Moderately	A little	Moderately	Moderately	Neither Poor nor Good	NA	Neither satisfied nor dissatisfied	Dissatisfied	Neither satisfied nor dissatisfied	Neither satisfied nor dissatisfied	Neither satisfied nor dissatisfied	Dissatisfied	Neither satisfied nor dissatisfied
Yes	35	Female	Female	None	Others	Divorced/Separated	Yes	2	No	No	NA	Never	40000	NA	Good	No	Asymptomatic	Don’t know	A moderate amount	Very Good	Very satisfied	NA	An extreme amount	An extreme amount	Very much	Very much	An extreme amount	A moderate amount	Very much	Very much	A little	Very much	Very much	NA	Not at all	Completely	Not at all	Mostly	Mostly	Mostly	Good	NA	Satisfied	Satisfied	Satisfied	Satisfied	Satisfied	Satisfied	Dissatisfied
Yes	30	Female	Female	Primary	Unskilled (laborer, trader, shopkeeper, hawker, vendor etc.)	Married	Yes	4	Yes	Yes	Once or less/ month	Never	25000	NA	Good	No	Asymptomatic	Get infected from husband or wife or long-term partners	A little	Neither Poor nor Good	Satisfied	NA	A moderate amount	A moderate amount	Very much	A little	An extreme amount	Not at all	A moderate amount	Very much	A moderate amount	A moderate amount	A moderate amount	NA	A little	Moderately	Not at all	Mostly	Moderately	Not at all	Good	NA	Satisfied	Satisfied	Satisfied	Satisfied	Satisfied	Satisfied	Neither satisfied nor dissatisfied
Yes	42	Female	Female	Higher	Skilled (tailor, beautician, plumbing, hairdresser, carpentry, electrician etc)	Divorced/Separated	Yes	4	No	Yes	2-4 times/month	Never	65000	NA	Good	No	Asymptomatic	Don’t know	Very much	Good	Neither satisfied nor dissatisfied	NA	Not at all	Not at all	Not at all	An extreme amount	A moderate amount	Not at all	A moderate amount	Not at all	Very much	Very much	Very much	NA	Mostly	Completely	A little	Mostly	Mostly	A little	Good	NA	Satisfied	Satisfied	Very satisfied	Satisfied	Satisfied	Satisfied	Satisfied
Yes	21	Female	Female	Primary	Unskilled (laborer, trader, shopkeeper, hawker, vendor etc.)	Never married	No	NA	NA	Yes	Once or less/ month	Never	18500	NA	Good	Yes	Asymptomatic	Sex with a man who was HIV+	A moderate amount	Neither Poor nor Good	Neither satisfied nor dissatisfied	NA	Not at all	Not at all	Not at all	Not at all	Not at all	Not at all	Not at all	Not at all	A moderate amount	A moderate amount	A moderate amount	NA	Moderately	Moderately	Moderately	A little	Moderately	Moderately	Neither Poor nor Good	NA	Neither satisfied nor dissatisfied	Neither satisfied nor dissatisfied	Neither satisfied nor dissatisfied	Neither satisfied nor dissatisfied	Dissatisfied	Neither satisfied nor dissatisfied	Neither satisfied nor dissatisfied
Yes	46	Female	Female	Higher	Highly skilled (nurse, teacher, School of Tech graduate)	Married	Yes	5	Yes	Yes	2-4 times/month	Never	120000	NA	Very Good	No	Asymptomatic	Don’t know	Very much	Very Good	Very satisfied	NA	Not at all	Not at all	Not at all	An extreme amount	An extreme amount	Not at all	Not at all	Not at all	Very much	Extremely	Very much	NA	Completely	Completely	Mostly	Mostly	Mostly	Moderately	Very Good	NA	Satisfied	Very satisfied	Very satisfied	Very satisfied	Satisfied	Very satisfied	Satisfied
Yes	28	Female	Female	None	Unskilled (laborer, trader, shopkeeper, hawker, vendor etc.)	Divorced/Separated	No	NA	NA	No	NA	Never	60000	NA	Good	No	Asymptomatic	Don’t know	A little	Good	Satisfied	NA	Not at all	Not at all	An extreme amount	Very much	Very much	Not at all	Very much	An extreme amount	Very much	Very much	A moderate amount	NA	Mostly	Completely	Not at all	Moderately	Moderately	A little	Good	NA	Satisfied	Satisfied	Satisfied	Very satisfied	Very satisfied	Satisfied	Neither satisfied nor dissatisfied
Yes	31	Female	Female	Quranic	Others	Divorced/Separated	Yes	2	No	No	NA	Never	45000	NA	Good	No	Asymptomatic	Don’t know	Very much	Good	Satisfied	NA	A moderate amount	A moderate amount	An extreme amount	An extreme amount	An extreme amount	Not at all	An extreme amount	An extreme amount	Very much	Very much	Very much	NA	Completely	Completely	Not at all	Mostly	Mostly	Mostly	Very Good	NA	Satisfied	Satisfied	Very satisfied	Very satisfied	Very satisfied	Very satisfied	Neither satisfied nor dissatisfied
Yes	40	Female	Female	None	Unskilled (laborer, trader, shopkeeper, hawker, vendor etc.)	Married	Yes	5	Yes	No	NA	Never	40000	NA	Very Good	No	Asymptomatic	Don’t know	A little	Good	Satisfied	NA	Not at all	Not at all	Very much	A moderate amount	An extreme amount	Not at all	An extreme amount	An extreme amount	A little	A moderate amount	A moderate amount	NA	Moderately	Moderately	Not at all	Mostly	Completely	Not at all	Neither Poor nor Good	NA	Satisfied	Neither satisfied nor dissatisfied	Satisfied	Satisfied	Neither satisfied nor dissatisfied	Satisfied	Neither satisfied nor dissatisfied
Yes	27	Female	Female	Secondary	Skilled (tailor, beautician, plumbing, hairdresser, carpentry, electrician etc)	Never married	No	NA	NA	Yes	Once or less/ month	Never	90000	NA	Good	No	Asymptomatic	Don’t know	A moderate amount	Good	Satisfied	NA	Not at all	Not at all	Not at all	An extreme amount	An extreme amount	Not at all	A little	Not at all	A moderate amount	Very much	A moderate amount	NA	Mostly	Completely	Moderately	Mostly	Moderately	Mostly	Good	NA	Satisfied	Satisfied	Very satisfied	Satisfied	Satisfied	Satisfied	Satisfied
Yes	39	Male	Male	Primary	Skilled (tailor, beautician, plumbing, hairdresser, carpentry, electrician etc)	Married	Yes	10	Yes	Yes	Once or less/ month	Yes and I was on TB treatment in the past	65000	NA	Neither Poor nor Good	No	Asymptomatic	Sex with a woman who was HIV+	A moderate amount	Good	Neither satisfied nor dissatisfied	NA	Very much	A moderate amount	An extreme amount	A moderate amount	An extreme amount	Not at all	Very much	Very much	A moderate amount	A moderate amount	Very much	NA	Mostly	Mostly	Not at all	Completely	Mostly	Not at all	Good	NA	Neither satisfied nor dissatisfied	Neither satisfied nor dissatisfied	Neither satisfied nor dissatisfied	Satisfied	Neither satisfied nor dissatisfied	Satisfied	Neither satisfied nor dissatisfied
Yes	35	Female	Female	Primary	Unskilled (laborer, trader, shopkeeper, hawker, vendor etc.)	Never married	No	NA	NA	No	NA	Never	45000	NA	Good	No	Asymptomatic	Don’t know	A moderate amount	Good	Satisfied	NA	An extreme amount	An extreme amount	An extreme amount	A little	An extreme amount	Not at all	An extreme amount	An extreme amount	Very much	Extremely	Extremely	NA	Completely	Completely	Completely	Completely	Moderately	Moderately	Very Good	NA	Satisfied	Satisfied	Very satisfied	Very satisfied	Satisfied	Satisfied	Satisfied
Yes	38	Female	Female	None	Unskilled (laborer, trader, shopkeeper, hawker, vendor etc.)	Divorced/Separated	No	NA	NA	Yes	2-4 times/month	Never	30000	NA	Very Good	No	Asymptomatic	Don’t know	A little	Good	Very satisfied	NA	Not at all	Not at all	Not at all	A moderate amount	An extreme amount	Not at all	A moderate amount	Not at all	A little	A moderate amount	Very much	NA	Completely	Completely	Not at all	Mostly	Moderately	Moderately	Poor	NA	Satisfied	Very satisfied	Very satisfied	Very satisfied	Satisfied	Very satisfied	Neither satisfied nor dissatisfied
Yes	33	Female	Female	Higher	Highly skilled (nurse, teacher, School of Tech graduate)	Never married	Yes	1	No	No	NA	Never	35000	NA	Good	Yes	Asymptomatic	Sex with a man who was HIV+	A little	Good	Satisfied	NA	Not at all	Very much	Very much	A moderate amount	An extreme amount	Not at all	A moderate amount	A little	A little	A moderate amount	Extremely	NA	Completely	Completely	A little	Mostly	Completely	Mostly	Good	NA	Satisfied	Satisfied	Satisfied	Satisfied	Satisfied	Very satisfied	Satisfied
Yes	32	Male	Male	Primary	Unskilled (laborer, trader, shopkeeper, hawker, vendor etc.)	Never married	No	NA	NA	Yes	2-4 times/month	Never	60000	NA	Very Good	No	Asymptomatic	Don’t know	Very much	Very Good	Very satisfied	NA	Not at all	Not at all	Not at all	An extreme amount	An extreme amount	Not at all	Not at all	Not at all	Very much	Very much	A moderate amount	NA	Completely	Completely	A little	Mostly	Mostly	Mostly	Good	NA	Satisfied	Very satisfied	Very satisfied	Very satisfied	Satisfied	Very satisfied	Satisfied
Yes	20	Female	Female	Primary	Unskilled (laborer, trader, shopkeeper, hawker, vendor etc.)	Married	No	NA	NA	Yes	Once or less/ month	Never	8000	NA	Neither Poor nor Good	Yes	Asymptomatic	Sex with a man who was HIV+	A moderate amount	Neither Poor nor Good	Satisfied	NA	Not at all	Not at all	Not at all	Not at all	Not at all	Not at all	Not at all	Not at all	A moderate amount	Very much	A moderate amount	NA	Moderately	Moderately	A little	Moderately	Moderately	A little	Neither Poor nor Good	NA	Neither satisfied nor dissatisfied	Neither satisfied nor dissatisfied	Dissatisfied	Neither satisfied nor dissatisfied	Dissatisfied	Neither satisfied nor dissatisfied	Neither satisfied nor dissatisfied
Yes	42	Female	Female	Primary	Unskilled (laborer, trader, shopkeeper, hawker, vendor etc.)	Divorced/Separated	Yes	2	No	No	NA	Never	60000	NA	Good	No	Asymptomatic	Don’t know	A moderate amount	Good	Very satisfied	NA	Not at all	Not at all	Not at all	An extreme amount	Very much	Not at all	Not at all	Not at all	A moderate amount	Very much	A moderate amount	NA	Mostly	Mostly	Not at all	Mostly	Mostly	Mostly	Good	NA	Satisfied	Very satisfied	Very satisfied	Satisfied	Satisfied	Very satisfied	Satisfied
Yes	39	Female	Female	Primary	Others	Married	Yes	4	Yes	Yes	Once or less/ month	Never	30000	NA	Good	No	Asymptomatic	Get infected from husband or wife or long-term partners	A moderate amount	Very Good	Very satisfied	NA	A little	Not at all	An extreme amount	Very much	Very much	A little	A little	Not at all	A little	Very much	Very much	NA	Mostly	Mostly	A little	Mostly	A little	A little	Good	NA	Satisfied	Satisfied	Very satisfied	Satisfied	Satisfied	Very satisfied	Dissatisfied
Yes	45	Male	Male	Quranic	Skilled (tailor, beautician, plumbing, hairdresser, carpentry, electrician etc)	Married	Yes	9	Yes	Yes	Once or less/ month	Never	80000	NA	Neither Poor nor Good	Yes	Asymptomatic	Blood transfusion or other medical procedure	Very much	Neither Poor nor Good	Neither satisfied nor dissatisfied	NA	An extreme amount	An extreme amount	An extreme amount	A little	An extreme amount	Not at all	An extreme amount	An extreme amount	A moderate amount	A moderate amount	A moderate amount	NA	Moderately	Mostly	Not at all	Mostly	Moderately	Not at all	Neither Poor nor Good	NA	Neither satisfied nor dissatisfied	Neither satisfied nor dissatisfied	Neither satisfied nor dissatisfied	Satisfied	Satisfied	Dissatisfied	Dissatisfied
Yes	22	Female	Female	Primary	Others	Never married	No	NA	NA	No	NA	Never	40000	NA	Good	No	Asymptomatic	Don’t know	A moderate amount	Good	Satisfied	NA	An extreme amount	An extreme amount	An extreme amount	An extreme amount	An extreme amount	A little	An extreme amount	An extreme amount	Very much	Very much	A moderate amount	NA	Completely	Completely	Not at all	Completely	Moderately	Mostly	Very Good	NA	Satisfied	Satisfied	Satisfied	Very satisfied	Very satisfied	Satisfied	Neither satisfied nor dissatisfied
Yes	25	Female	Female	None	Unskilled (laborer, trader, shopkeeper, hawker, vendor etc.)	Married	Yes	3	Yes	Yes	Once or less/ month	Yes and I was on TB treatment in the past	45000	NA	Good	No	Asymptomatic	Get infected from husband or wife or long-term partners	Very much	Good	Satisfied	NA	Not at all	Not at all	An extreme amount	A moderate amount	An extreme amount	A little	An extreme amount	A moderate amount	A moderate amount	A moderate amount	A moderate amount	NA	Mostly	Mostly	Mostly	Moderately	Moderately	Moderately	Good	NA	Satisfied	Satisfied	Satisfied	Satisfied	Very satisfied	Very satisfied	Neither satisfied nor dissatisfied
Yes	30	Female	Female	Secondary	Others	Never married	Yes	1	No	No	NA	Never	40000	NA	Good	No	Asymptomatic	Sex with a man who was HIV+	A little	Good	Satisfied	NA	A moderate amount	A moderate amount	Very much	An extreme amount	An extreme amount	Not at all	A little	A moderate amount	Very much	Very much	Very much	NA	Completely	Completely	Completely	Mostly	Mostly	Completely	Very Good	NA	Satisfied	Very satisfied	Very satisfied	Very satisfied	Very satisfied	Very satisfied	Satisfied
Yes	27	Female	Female	Secondary	Skilled (tailor, beautician, plumbing, hairdresser, carpentry, electrician etc)	Never married	No	NA	NA	Yes	Once or less/ month	Never	70000	NA	Very Good	No	Asymptomatic	Blood transfusion or other medical procedure	A moderate amount	Good	Neither satisfied nor dissatisfied	NA	Not at all	Not at all	Not at all	An extreme amount	An extreme amount	Not at all	A moderate amount	Not at all	A moderate amount	Very much	Very much	NA	Mostly	Completely	Not at all	Mostly	Mostly	Mostly	Good	NA	Satisfied	Satisfied	Satisfied	Satisfied	Satisfied	Very satisfied	Satisfied
Yes	40	Male	Male	Quranic	Semi-skilled (farming, fishing, mining, forestry etc)	Married	Yes	5	Yes	Yes	2-4 times/month	Yes and I was on TB treatment in the past	45000	NA	Neither Poor nor Good	Yes	Symptomatic	Sex with a man who was HIV+	A little	Good	Neither satisfied nor dissatisfied	NA	Not at all	Not at all	Not at all	A little	Not at all	Not at all	Not at all	Very much	A moderate amount	A little	A little	NA	A little	A little	A little	A little	A little	A little	Neither Poor nor Good	NA	Dissatisfied	Dissatisfied	Dissatisfied	Dissatisfied	Dissatisfied	Very dissatisfied	Satisfied
Yes	29	Female	Female	Primary	Unskilled (laborer, trader, shopkeeper, hawker, vendor etc.)	Living with partner but not married	No	NA	NA	No	NA	Never	25000	NA	Very Good	No	Asymptomatic	Sex with a man who was HIV+	A moderate amount	Good	Neither satisfied nor dissatisfied	NA	A little	A little	Not at all	Not at all	Not at all	A little	A little	A little	Very much	A moderate amount	A moderate amount	NA	Moderately	Mostly	Mostly	Mostly	Mostly	Mostly	Very Good	NA	Satisfied	Satisfied	Satisfied	Very satisfied	Satisfied	Satisfied	Neither satisfied nor dissatisfied
Yes	25	Female	Female	Secondary	Skilled (tailor, beautician, plumbing, hairdresser, carpentry, electrician etc)	Living with partner but not married	Yes	1	No	No	NA	Never	70000	NA	Good	No	Asymptomatic	Don’t know	A moderate amount	Good	Satisfied	NA	Not at all	Not at all	Not at all	Not at all	Not at all	Not at all	Very much	Very much	A little	A moderate amount	A moderate amount	NA	Moderately	Moderately	Moderately	Moderately	Moderately	Moderately	Neither Poor nor Good	NA	Very dissatisfied	Dissatisfied	Satisfied	Neither satisfied nor dissatisfied	Neither satisfied nor dissatisfied	Neither satisfied nor dissatisfied	Very satisfied
Yes	36	Female	Female	Secondary	Skilled (tailor, beautician, plumbing, hairdresser, carpentry, electrician etc)	Never married	No	NA	NA	No	NA	Never	45000	NA	Good	Yes	Asymptomatic	Don’t know	A moderate amount	Neither Poor nor Good	Satisfied	NA	A moderate amount	A moderate amount	An extreme amount	A moderate amount	A moderate amount	A moderate amount	Very much	Very much	A moderate amount	Very much	A moderate amount	NA	Mostly	Completely	Not at all	Mostly	Mostly	A little	Good	NA	Satisfied	Satisfied	Satisfied	Satisfied	Satisfied	Satisfied	Satisfied
Yes	26	Male	Male	Primary	Unskilled (laborer, trader, shopkeeper, hawker, vendor etc.)	Never married	No	NA	NA	Yes	Once or less/ month	Never	10000	NA	Neither Poor nor Good	Yes	Asymptomatic	Sex with a woman who was HIV+	A little	Neither Poor nor Good	Neither satisfied nor dissatisfied	NA	Not at all	Not at all	Not at all	A little	Not at all	Not at all	Not at all	Not at all	A moderate amount	A moderate amount	A moderate amount	NA	Moderately	Moderately	Moderately	Moderately	Moderately	Moderately	Neither Poor nor Good	NA	Neither satisfied nor dissatisfied	Neither satisfied nor dissatisfied	Neither satisfied nor dissatisfied	Neither satisfied nor dissatisfied	Neither satisfied nor dissatisfied	Neither satisfied nor dissatisfied	Neither satisfied nor dissatisfied
Yes	28	Male	Male	Secondary	Unskilled (laborer, trader, shopkeeper, hawker, vendor etc.)	Never married	No	NA	NA	Yes	Once or less/ month	Yes and I am currently on TB treatment now	80000	NA	Good	No	Asymptomatic	Sex with a woman who was HIV+	A little	Good	Satisfied	NA	An extreme amount	Very much	Very much	An extreme amount	An extreme amount	A moderate amount	Not at all	Not at all	A moderate amount	Very much	Extremely	NA	Completely	Completely	Mostly	Mostly	Mostly	Mostly	Very Good	NA	Satisfied	Satisfied	Satisfied	Satisfied	Satisfied	Very satisfied	Satisfied
Yes	32	Female	Female	Primary	Others	Married	No	NA	NA	No	NA	Yes and I was on TB treatment in the past	10000	NA	Good	No	Asymptomatic	Don’t know	Very much	Good	Dissatisfied	NA	Not at all	A little	Not at all	Not at all	Very much	Not at all	Not at all	A moderate amount	Very much	Very much	Very much	NA	Moderately	Moderately	Moderately	Moderately	Moderately	Moderately	Neither Poor nor Good	NA	Dissatisfied	Neither satisfied nor dissatisfied	Neither satisfied nor dissatisfied	Satisfied	Neither satisfied nor dissatisfied	Satisfied	Neither satisfied nor dissatisfied
Yes	29	Female	Female	Primary	Unskilled (laborer, trader, shopkeeper, hawker, vendor etc.)	Never married	Yes	1	No	No	NA	Never	65000	NA	Good	No	Asymptomatic	Don’t know	Very much	Good	Satisfied	NA	Not at all	A little	Not at all	Not at all	Not at all	Not at all	Very much	Very much	A moderate amount	A moderate amount	A moderate amount	NA	Moderately	Moderately	Moderately	Moderately	Moderately	Moderately	Good	NA	Satisfied	Satisfied	Satisfied	Satisfied	Neither satisfied nor dissatisfied	Neither satisfied nor dissatisfied	Satisfied
Yes	32	Female	Female	Quranic	Others	Living with partner but not married	Yes	1	No	No	NA	Never	20000	NA	Poor	No	Asymptomatic	Sex with a man who was HIV+	A moderate amount	Good	Dissatisfied	NA	Not at all	A little	Not at all	Not at all	Not at all	Not at all	A moderate amount	An extreme amount	A moderate amount	A moderate amount	A little	NA	Moderately	Moderately	Moderately	Mostly	Completely	Completely	Good	NA	Very dissatisfied	Dissatisfied	Dissatisfied	Dissatisfied	Dissatisfied	Very dissatisfied	Neither satisfied nor dissatisfied
Yes	19	Female	Female	Secondary	Skilled (tailor, beautician, plumbing, hairdresser, carpentry, electrician etc)	Never married	No	NA	NA	No	NA	Never	20000	NA	Very Good	No	Asymptomatic	Sex with a man who was HIV+	A moderate amount	Very Good	Satisfied	NA	Not at all	Not at all	Not at all	Very much	An extreme amount	Not at all	Not at all	Not at all	Extremely	Extremely	Extremely	NA	Completely	Completely	Completely	Completely	Completely	Completely	Very Good	NA	Very satisfied	Very satisfied	Very satisfied	Very satisfied	Very satisfied	Very satisfied	Satisfied
Yes	30	Female	Female	Secondary	Skilled (tailor, beautician, plumbing, hairdresser, carpentry, electrician etc)	Married	Yes	2	Yes	Yes	Once or less/ month	Never	18000	NA	Neither Poor nor Good	Yes	Asymptomatic	Sex with a man who was HIV+	A moderate amount	Neither Poor nor Good	Neither satisfied nor dissatisfied	NA	Not at all	Not at all	Not at all	Not at all	Not at all	Not at all	Not at all	Not at all	A moderate amount	A moderate amount	A moderate amount	NA	Moderately	Moderately	Moderately	A little	Moderately	Moderately	Neither Poor nor Good	NA	Neither satisfied nor dissatisfied	Dissatisfied	Neither satisfied nor dissatisfied	Satisfied	Neither satisfied nor dissatisfied	Neither satisfied nor dissatisfied	Dissatisfied
Yes	39	Male	Male	Higher	Others	Married	Yes	2	Yes	Yes	Once or less/ month	Never	85000	NA	Very Good	No	Asymptomatic	Sex with a woman who was HIV+	A little	Good	Satisfied	NA	Not at all	Not at all	Not at all	An extreme amount	An extreme amount	Not at all	A moderate amount	Not at all	Very much	Very much	A moderate amount	NA	Completely	Completely	Moderately	Mostly	Mostly	Moderately	Good	NA	Satisfied	Satisfied	Very satisfied	Very satisfied	Satisfied	Satisfied	Satisfied
Yes	42	Female	Female	Higher	Highly skilled (nurse, teacher, School of Tech graduate)	Divorced/Separated	No	NA	NA	Yes	2-4 times/month	Never	100000	NA	Very Good	No	Asymptomatic	Don’t know	Very much	Very Good	Very satisfied	NA	Not at all	Not at all	Not at all	Very much	An extreme amount	Not at all	A moderate amount	An extreme amount	Very much	Very much	A moderate amount	NA	Completely	Completely	Moderately	Mostly	Mostly	Mostly	Good	NA	Very satisfied	Very satisfied	Very satisfied	Very satisfied	Satisfied	Very satisfied	Satisfied
Yes	24	Female	Female	Primary	Unskilled (laborer, trader, shopkeeper, hawker, vendor etc.)	Widowed/widower	No	NA	NA	Yes	Once or less/ month	Never	10000	NA	Neither Poor nor Good	Yes	Asymptomatic	Sex with a man who was HIV+	A moderate amount	Neither Poor nor Good	Dissatisfied	NA	Not at all	Not at all	Not at all	Not at all	Not at all	Not at all	Not at all	Not at all	A moderate amount	A moderate amount	A little	NA	Moderately	A little	Moderately	Moderately	A little	Moderately	Neither Poor nor Good	NA	Dissatisfied	Neither satisfied nor dissatisfied	Neither satisfied nor dissatisfied	Neither satisfied nor dissatisfied	Dissatisfied	Neither satisfied nor dissatisfied	Neither satisfied nor dissatisfied
Yes	26	Female	Female	Higher	Highly skilled (nurse, teacher, School of Tech graduate)	Never married	No	NA	NA	No	NA	Never	50000	NA	Good	Yes	Asymptomatic	Sex with a man who was HIV+	A little	Good	Satisfied	NA	An extreme amount	An extreme amount	An extreme amount	Very much	An extreme amount	Not at all	A moderate amount	Very much	A little	Very much	Very much	NA	Completely	Completely	Mostly	Mostly	Completely	Completely	Very Good	NA	Satisfied	Satisfied	Satisfied	Very satisfied	Very satisfied	Very satisfied	Satisfied
Yes	30	Female	Female	Secondary	Unskilled (laborer, trader, shopkeeper, hawker, vendor etc.)	Married	Yes	1	Yes	Yes	Once or less/ month	Never	10000	NA	Neither Poor nor Good	Yes	Asymptomatic	Sex with a man who was HIV+	A moderate amount	Neither Poor nor Good	Dissatisfied	NA	Not at all	Not at all	Not at all	Not at all	Not at all	Not at all	Not at all	Not at all	A little	A moderate amount	A moderate amount	NA	Moderately	Moderately	Moderately	A little	Moderately	A little	Neither Poor nor Good	NA	Neither satisfied nor dissatisfied	Dissatisfied	Neither satisfied nor dissatisfied	Dissatisfied	Dissatisfied	Neither satisfied nor dissatisfied	Neither satisfied nor dissatisfied
Yes	40	Male	Male	Secondary	Others	Married	Yes	7	Yes	Yes	Once or less/ month	Yes and I am currently on TB treatment now	20000	NA	Good	No	Asymptomatic	Sex with a woman who was HIV+	A moderate amount	Neither Poor nor Good	Neither satisfied nor dissatisfied	NA	Not at all	Not at all	Not at all	Not at all	Not at all	Not at all	Not at all	Not at all	A moderate amount	Very much	A moderate amount	NA	Moderately	Moderately	Moderately	Moderately	Moderately	Moderately	Good	NA	Neither satisfied nor dissatisfied	Neither satisfied nor dissatisfied	Neither satisfied nor dissatisfied	Neither satisfied nor dissatisfied	Neither satisfied nor dissatisfied	Neither satisfied nor dissatisfied	Neither satisfied nor dissatisfied
Yes	31	Male	Male	Primary	Semi-skilled (farming, fishing, mining, forestry etc)	Never married	No	NA	NA	Yes	Once or less/ month	Never	35000	NA	Neither Poor nor Good	Yes	Asymptomatic	Sex with a woman who was HIV+	A moderate amount	Neither Poor nor Good	Dissatisfied	NA	Not at all	Not at all	A little	Not at all	Not at all	Not at all	Not at all	Not at all	A moderate amount	Very much	A moderate amount	NA	Moderately	A little	Moderately	Moderately	Moderately	Moderately	Neither Poor nor Good	NA	Neither satisfied nor dissatisfied	Dissatisfied	Dissatisfied	Neither satisfied nor dissatisfied	Neither satisfied nor dissatisfied	Neither satisfied nor dissatisfied	Neither satisfied nor dissatisfied
Yes	48	Male	Female	None	Unskilled (laborer, trader, shopkeeper, hawker, vendor etc.)	Divorced/Separated	Yes	2	Yes	Yes	2-4 times/month	Never	50000	NA	Very Good	No	Asymptomatic	Don’t know	Very much	Very Good	Satisfied	NA	Not at all	Not at all	Not at all	Not at all	An extreme amount	An extreme amount	Not at all	Not at all	Very much	A moderate amount	Very much	NA	Mostly	Mostly	Not at all	A little	Moderately	A little	Good	NA	Satisfied	Neither satisfied nor dissatisfied	Satisfied	Very satisfied	Satisfied	Satisfied	Neither satisfied nor dissatisfied
Yes	41	Male	Male	Higher	Professional (doctor, lawyer, accountant, lecturer)	Married	Yes	7	Yes	Yes	Once or less/ month	Yes and I was on TB treatment in the past	100000	NA	Good	Yes	Asymptomatic	Sex with a woman who was HIV+	A little	Good	Satisfied	NA	Not at all	Not at all	Not at all	Very much	Very much	Not at all	A moderate amount	Not at all	A moderate amount	Very much	Extremely	NA	Completely	Completely	Completely	Mostly	Mostly	Mostly	Good	NA	Satisfied	Satisfied	Satisfied	Satisfied	Satisfied	Satisfied	Satisfied
Yes	22	Female	Female	Higher	Skilled (tailor, beautician, plumbing, hairdresser, carpentry, electrician etc)	Never married	No	NA	NA	Yes	2-4 times/month	Never	50000	NA	Good	No	Asymptomatic	Don’t know	Very much	Very Good	Very satisfied	NA	Not at all	Not at all	Not at all	An extreme amount	An extreme amount	Not at all	Very much	Very much	Very much	Extremely	A moderate amount	NA	Mostly	Completely	Moderately	Mostly	Mostly	Completely	Good	NA	Satisfied	Satisfied	Very satisfied	Very satisfied	Satisfied	Very satisfied	Satisfied
Yes	35	Female	Female	Primary	Skilled (tailor, beautician, plumbing, hairdresser, carpentry, electrician etc)	Married	Yes	2	Yes	Yes	Once or less/ month	Never	45000	NA	Good	No	Asymptomatic	Sex with a man who was HIV+	A moderate amount	Neither Poor nor Good	Satisfied	NA	Not at all	A little	Not at all	Not at all	Not at all	Not at all	Not at all	Not at all	A moderate amount	A moderate amount	Very much	NA	Mostly	Moderately	Moderately	Moderately	Moderately	Moderately	Good	NA	Neither satisfied nor dissatisfied	Neither satisfied nor dissatisfied	Satisfied	Dissatisfied	Satisfied	Satisfied	Satisfied
Yes	40	Female	Female	Quranic	Others	Divorced/Separated	Yes	2	No	No	NA	Never	50000	NA	Good	No	Asymptomatic	Don’t know	A little	Neither Poor nor Good	Neither satisfied nor dissatisfied	NA	Not at all	An extreme amount	An extreme amount	A little	An extreme amount	Not at all	An extreme amount	An extreme amount	A little	A moderate amount	A moderate amount	NA	Mostly	Mostly	Not at all	Completely	Moderately	Not at all	Neither Poor nor Good	NA	Satisfied	Satisfied	Satisfied	Satisfied	Satisfied	Satisfied	Neither satisfied nor dissatisfied
Yes	42	Female	Female	Quranic	Others	Married	Yes	5	Yes	Yes	Once or less/ month	Yes and I was on TB treatment in the past	7000	NA	Good	No	Asymptomatic	Sex with a man who was HIV+	A moderate amount	Very Good	Satisfied	NA	Not at all	Not at all	A moderate amount	An extreme amount	An extreme amount	Not at all	Not at all	Not at all	A little	Extremely	Extremely	NA	Completely	Mostly	Moderately	Moderately	Moderately	Mostly	Neither Poor nor Good	NA	Very satisfied	Satisfied	Satisfied	Satisfied	Very satisfied	Satisfied	Satisfied
Yes	35	Female	Female	Quranic	Others	Widowed/widower	Yes	5	No	Yes	Once or less/ month	Never	35000	NA	Very Good	No	Asymptomatic	Don’t know	A moderate amount	Good	Satisfied	NA	An extreme amount	Very much	An extreme amount	A moderate amount	An extreme amount	Not at all	Very much	An extreme amount	A moderate amount	A moderate amount	A moderate amount	NA	Mostly	Completely	A little	Completely	Moderately	Not at all	Good	NA	Satisfied	Satisfied	Satisfied	Satisfied	Satisfied	Very satisfied	Satisfied
Yes	30	Female	Female	Secondary	Others	Never married	No	NA	NA	No	NA	Never	15000	NA	Neither Poor nor Good	Yes	Asymptomatic	Sex with a man who was HIV+	A moderate amount	Neither Poor nor Good	Satisfied	NA	Not at all	Not at all	A little	Not at all	Not at all	Not at all	Not at all	Not at all	A moderate amount	A moderate amount	A moderate amount	NA	Moderately	Moderately	Moderately	Moderately	Moderately	Moderately	Neither Poor nor Good	NA	Neither satisfied nor dissatisfied	Dissatisfied	Neither satisfied nor dissatisfied	Neither satisfied nor dissatisfied	Dissatisfied	Neither satisfied nor dissatisfied	Neither satisfied nor dissatisfied
Yes	30	Female	Female	Primary	Unskilled (laborer, trader, shopkeeper, hawker, vendor etc.)	Never married	No	NA	NA	No	NA	Never	70000	NA	Neither Poor nor Good	No	Asymptomatic	Sex with a man who was HIV+	Very much	Good	Neither satisfied nor dissatisfied	NA	Not at all	A little	A little	Not at all	Not at all	Not at all	An extreme amount	An extreme amount	A moderate amount	A moderate amount	A moderate amount	NA	Moderately	Moderately	Moderately	Moderately	Moderately	Moderately	Neither Poor nor Good	NA	Dissatisfied	Dissatisfied	Neither satisfied nor dissatisfied	Neither satisfied nor dissatisfied	Dissatisfied	Very dissatisfied	Satisfied
Yes	53	Male	Male	None	Unskilled (laborer, trader, shopkeeper, hawker, vendor etc.)	Married	Yes	18	Yes	No	NA	Never	45000	NA	Neither Poor nor Good	Yes	Asymptomatic	Don’t know	A little	Neither Poor nor Good	Neither satisfied nor dissatisfied	NA	Very much	Very much	An extreme amount	An extreme amount	An extreme amount	A moderate amount	An extreme amount	Very much	A moderate amount	A moderate amount	A moderate amount	NA	Not at all	Mostly	Not at all	Completely	Mostly	Not at all	Neither Poor nor Good	NA	Dissatisfied	Neither satisfied nor dissatisfied	Neither satisfied nor dissatisfied	Neither satisfied nor dissatisfied	Satisfied	Dissatisfied	Neither satisfied nor dissatisfied
Yes	35	Female	Female	None	Others	Divorced/Separated	Yes	3	No	No	NA	Never	35000	NA	Good	No	Asymptomatic	Share needles with a person who was HIV+	A moderate amount	Good	Satisfied	NA	An extreme amount	An extreme amount	An extreme amount	A moderate amount	An extreme amount	A little	An extreme amount	An extreme amount	A moderate amount	Very much	A moderate amount	NA	Mostly	Moderately	Not at all	Mostly	Mostly	Not at all	Good	NA	Neither satisfied nor dissatisfied	Satisfied	Satisfied	Satisfied	Satisfied	Satisfied	Neither satisfied nor dissatisfied
Yes	25	Female	Female	Primary	Others	Never married	No	NA	NA	Yes	Once or less/ month	Never	90000	NA	Very Good	No	Asymptomatic	Don’t know	A moderate amount	Good	Satisfied	NA	A moderate amount	A moderate amount	A moderate amount	A moderate amount	A moderate amount	Not at all	An extreme amount	An extreme amount	Very much	Very much	Very much	NA	Completely	Completely	Not at all	Mostly	Mostly	A little	Good	NA	Satisfied	Satisfied	Satisfied	Satisfied	Satisfied	Satisfied	Neither satisfied nor dissatisfied
Yes	40	Female	Female	Quranic	Unskilled (laborer, trader, shopkeeper, hawker, vendor etc.)	Married	Yes	4	Yes	Yes	Once or less/ month	Never	40000	NA	Good	No	Asymptomatic	Don’t know	A moderate amount	Good	Neither satisfied nor dissatisfied	NA	Not at all	Very much	An extreme amount	Very much	An extreme amount	Not at all	An extreme amount	Very much	A moderate amount	A moderate amount	A moderate amount	NA	Moderately	Mostly	Not at all	Mostly	Mostly	A little	Good	NA	Neither satisfied nor dissatisfied	Satisfied	Satisfied	Satisfied	Satisfied	Satisfied	Neither satisfied nor dissatisfied
Yes	26	Female	Female	Quranic	Others	Never married	No	NA	NA	No	NA	Never	10000	NA	Good	No	Asymptomatic	Don’t know	Not at all	Good	Neither satisfied nor dissatisfied	NA	Not at all	A little	A little	A little	A little	A moderate amount	An extreme amount	An extreme amount	A little	A little	A little	NA	Moderately	Moderately	A little	Mostly	Moderately	Moderately	Very Good	NA	Neither satisfied nor dissatisfied	Neither satisfied nor dissatisfied	Satisfied	Satisfied	Satisfied	Satisfied	Satisfied
Yes	37	Female	Female	Primary	Unskilled (laborer, trader, shopkeeper, hawker, vendor etc.)	Never married	Yes	2	No	Yes	Once or less/ month	Never	17000	NA	Good	No	Asymptomatic	Sex with a man who was HIV+	A little	Neither Poor nor Good	Satisfied	NA	Very much	Very much	An extreme amount	An extreme amount	An extreme amount	An extreme amount	Very much	An extreme amount	A moderate amount	Very much	A moderate amount	NA	Moderately	Moderately	Not at all	Moderately	Moderately	Moderately	Neither Poor nor Good	NA	Satisfied	Satisfied	Satisfied	Satisfied	Satisfied	Neither satisfied nor dissatisfied	Neither satisfied nor dissatisfied
Yes	45	Female	Female	Primary	Unskilled (laborer, trader, shopkeeper, hawker, vendor etc.)	Married	Yes	4	Yes	Yes	Once or less/ month	Never	20000	NA	Good	No	Asymptomatic	Sex with a man who was HIV+	A little	Neither Poor nor Good	Neither satisfied nor dissatisfied	NA	Not at all	Not at all	A little	A little	Not at all	Not at all	Not at all	Not at all	A moderate amount	A moderate amount	A moderate amount	NA	A little	Moderately	Not at all	Moderately	Moderately	Moderately	Neither Poor nor Good	NA	Very dissatisfied	Neither satisfied nor dissatisfied	Neither satisfied nor dissatisfied	Very dissatisfied	Dissatisfied	Very dissatisfied	Satisfied
Yes	30	Female	Female	Secondary	Others	Married	Yes	2	Yes	Yes	Once or less/ month	Never	15000	NA	Good	No	Asymptomatic	Sex with a man who was HIV+	A moderate amount	Neither Poor nor Good	Neither satisfied nor dissatisfied	NA	Not at all	Not at all	Not at all	Not at all	Not at all	Not at all	Not at all	Not at all	A moderate amount	A moderate amount	A moderate amount	NA	Moderately	Moderately	A little	A little	Moderately	A little	Neither Poor nor Good	NA	Satisfied	Satisfied	Satisfied	Neither satisfied nor dissatisfied	Neither satisfied nor dissatisfied	Neither satisfied nor dissatisfied	Satisfied
Yes	39	Female	Female	Secondary	Unskilled (laborer, trader, shopkeeper, hawker, vendor etc.)	Married	Yes	4	Yes	No	NA	Never	50000	NA	Good	No	Asymptomatic	Get infected from husband or wife or long-term partners	A little	Good	Satisfied	NA	A moderate amount	A little	Very much	Very much	Very much	A moderate amount	Not at all	Not at all	A moderate amount	A moderate amount	A moderate amount	NA	Moderately	Moderately	Moderately	Moderately	Mostly	Moderately	Good	NA	Satisfied	Satisfied	Satisfied	Satisfied	Satisfied	Satisfied	Satisfied
Yes	19	Male	Male	Secondary	Skilled (tailor, beautician, plumbing, hairdresser, carpentry, electrician etc)	Never married	No	NA	NA	No	NA	Never	10000	NA	Good	No	Asymptomatic	Sex with a man who was HIV+	A moderate amount	Good	Very satisfied	NA	A moderate amount	A moderate amount	A moderate amount	Not at all	A little	A moderate amount	An extreme amount	A little	A moderate amount	A moderate amount	A moderate amount	NA	Completely	Completely	Not at all	Mostly	Completely	Completely	Very Good	NA	Satisfied	Very satisfied	Very satisfied	Very satisfied	Satisfied	Satisfied	Satisfied
Yes	38	Female	Female	Secondary	Unskilled (laborer, trader, shopkeeper, hawker, vendor etc.)	Married	Yes	5	Yes	Yes	Once or less/ month	Never	7000	NA	Neither Poor nor Good	Yes	Asymptomatic	Sex with a man who was HIV+	A little	Neither Poor nor Good	Dissatisfied	NA	Not at all	Not at all	Not at all	Not at all	Not at all	Not at all	Not at all	Not at all	A moderate amount	A little	A moderate amount	NA	Moderately	A little	Moderately	Moderately	Moderately	Moderately	Neither Poor nor Good	NA	Satisfied	Satisfied	Neither satisfied nor dissatisfied	Neither satisfied nor dissatisfied	Neither satisfied nor dissatisfied	Dissatisfied	Satisfied
Yes	24	Male	Male	Secondary	Unskilled (laborer, trader, shopkeeper, hawker, vendor etc.)	Married	No	NA	NA	Yes	Once or less/ month	Yes and I am currently on TB treatment now	40000	NA	Good	No	Asymptomatic	Sex with a woman who was HIV+	A moderate amount	Good	Satisfied	NA	Not at all	Not at all	Not at all	A moderate amount	A moderate amount	Not at all	Not at all	Not at all	A moderate amount	A moderate amount	A moderate amount	NA	Completely	Moderately	A little	Mostly	Moderately	Moderately	Good	NA	Neither satisfied nor dissatisfied	Neither satisfied nor dissatisfied	Neither satisfied nor dissatisfied	Satisfied	Neither satisfied nor dissatisfied	Satisfied	Satisfied
Yes	36	Male	Male	Higher	Highly skilled (nurse, teacher, School of Tech graduate)	Married	Yes	2	Yes	Yes	Once or less/ month	Never	50000	NA	Very Good	No	Asymptomatic	Sex with a woman who was HIV+	Very much	Very Good	Satisfied	NA	Very much	Not at all	Not at all	Very much	An extreme amount	Not at all	Not at all	Not at all	Extremely	Extremely	Extremely	NA	Completely	Completely	Mostly	Mostly	Mostly	Mostly	Very Good	NA	Satisfied	Satisfied	Very satisfied	Very satisfied	Very satisfied	Very satisfied	Very satisfied
Yes	34	Female	Female	Quranic	Others	Married	Yes	4	Yes	Yes	Once or less/ month	Never	15000	NA	Neither Poor nor Good	No	Asymptomatic	Sex with a woman who was HIV+	A moderate amount	Good	Neither satisfied nor dissatisfied	NA	Not at all	A little	Not at all	Not at all	Not at all	Not at all	Not at all	Not at all	A moderate amount	A moderate amount	A moderate amount	NA	Mostly	Mostly	Mostly	Moderately	Mostly	Mostly	Good	NA	Neither satisfied nor dissatisfied	Satisfied	Satisfied	Satisfied	Satisfied	Satisfied	Satisfied
Yes	31	Female	Female	Secondary	Others	Divorced/Separated	Yes	3	No	No	NA	Never	30000	NA	Good	No	Asymptomatic	Sex with a man who was HIV+	A little	Good	Satisfied	NA	An extreme amount	An extreme amount	Very much	Very much	Very much	A moderate amount	A little	A little	A little	A moderate amount	A moderate amount	NA	Mostly	Moderately	A little	Mostly	Mostly	A little	Very Good	NA	Satisfied	Satisfied	Very satisfied	Very satisfied	Satisfied	Very satisfied	Neither satisfied nor dissatisfied
Yes	45	Male	Male	Quranic	Skilled (tailor, beautician, plumbing, hairdresser, carpentry, electrician etc)	Married	Yes	8	Yes	Yes	Once or less/ month	Never	80000	NA	Very Good	No	Asymptomatic	Don’t know	A moderate amount	Very Good	Very satisfied	NA	An extreme amount	Very much	An extreme amount	An extreme amount	An extreme amount	Very much	An extreme amount	An extreme amount	A moderate amount	Very much	A moderate amount	NA	Moderately	Mostly	Moderately	Completely	Moderately	A little	Very Good	NA	Satisfied	Satisfied	Satisfied	Very satisfied	Very satisfied	Very satisfied	Satisfied
Yes	23	Female	Female	Quranic	Others	Divorced/Separated	Yes	2	No	No	NA	Yes and I am currently on TB treatment now	10000	NA	Good	No	Asymptomatic	Get infected from husband or wife or long-term partners	A little	Good	Satisfied	NA	Not at all	A little	A moderate amount	An extreme amount	An extreme amount	Very much	Not at all	Not at all	A little	A little	Very much	NA	Mostly	Moderately	A little	A little	Moderately	Moderately	Good	NA	Satisfied	Satisfied	Neither satisfied nor dissatisfied	Satisfied	Dissatisfied	Neither satisfied nor dissatisfied	Dissatisfied
Yes	33	Male	Male	Higher	Highly skilled (nurse, teacher, School of Tech graduate)	Never married	No	NA	NA	No	NA	Never	60000	NA	Good	No	Asymptomatic	Don’t know	A moderate amount	Good	Satisfied	NA	An extreme amount	An extreme amount	An extreme amount	An extreme amount	An extreme amount	Not at all	An extreme amount	Very much	Very much	Very much	A moderate amount	NA	Moderately	Moderately	Not at all	Completely	Completely	A little	Good	NA	Neither satisfied nor dissatisfied	Neither satisfied nor dissatisfied	Satisfied	Satisfied	Satisfied	Satisfied	Dissatisfied
Yes	39	Female	Female	Higher	Highly skilled (nurse, teacher, School of Tech graduate)	Married	Yes	4	Yes	No	NA	Never	70000	NA	Good	Yes	Asymptomatic	Sex with a man who was HIV+	A little	Good	Satisfied	NA	Very much	An extreme amount	An extreme amount	Very much	Very much	A little	A little	A little	A little	A moderate amount	A moderate amount	NA	Moderately	Moderately	Mostly	Moderately	Moderately	Moderately	Good	NA	Satisfied	Satisfied	Satisfied	Satisfied	Satisfied	Satisfied	Satisfied
Yes	30	Female	Female	None	Others	Divorced/Separated	Yes	2	No	Yes	Once or less/ month	Never	40000	NA	Good	No	Asymptomatic	Don’t know	A moderate amount	Good	Satisfied	NA	Not at all	Not at all	A moderate amount	An extreme amount	An extreme amount	Not at all	An extreme amount	Very much	A moderate amount	A moderate amount	A moderate amount	NA	Moderately	Moderately	Not at all	Moderately	Moderately	Not at all	Neither Poor nor Good	NA	Satisfied	Satisfied	Satisfied	Satisfied	Satisfied	Satisfied	Neither satisfied nor dissatisfied
Yes	25	Female	Female	Higher	Others	Never married	No	NA	NA	No	NA	Never	60000	NA	Good	Yes	Asymptomatic	Don’t know	A moderate amount	Good	Satisfied	NA	A moderate amount	Very much	An extreme amount	Very much	An extreme amount	Not at all	An extreme amount	Very much	A moderate amount	Very much	A moderate amount	NA	Mostly	Mostly	A little	Completely	Mostly	Mostly	Good	NA	Satisfied	Satisfied	Satisfied	Satisfied	Satisfied	Satisfied	Neither satisfied nor dissatisfied
Yes	34	Female	Female	None	No response	Divorced/Separated	Yes	3	No	Yes	Once or less/ month	Yes and I was on TB treatment in the past	35000	NA	Neither Poor nor Good	Yes	Asymptomatic	Get infected from husband or wife or long-term partners	A little	Neither Poor nor Good	Neither satisfied nor dissatisfied	NA	Very much	An extreme amount	Very much	A moderate amount	An extreme amount	Not at all	An extreme amount	An extreme amount	A little	A moderate amount	A moderate amount	NA	A little	Moderately	Not at all	A little	Moderately	Moderately	Good	NA	Neither satisfied nor dissatisfied	Satisfied	Satisfied	Dissatisfied	Satisfied	Satisfied	Neither satisfied nor dissatisfied
Yes	40	Female	Female	Primary	Unskilled (laborer, trader, shopkeeper, hawker, vendor etc.)	Divorced/Separated	Yes	3	No	No	NA	Never	55000	NA	Good	No	Asymptomatic	Don’t know	A moderate amount	Good	Satisfied	NA	Very much	Very much	An extreme amount	Very much	An extreme amount	Not at all	An extreme amount	An extreme amount	A moderate amount	Very much	Very much	NA	Mostly	Moderately	Not at all	Mostly	Mostly	Mostly	Good	NA	Satisfied	Satisfied	Satisfied	Satisfied	Satisfied	Satisfied	Satisfied
Yes	30	Female	Female	Higher	Skilled (tailor, beautician, plumbing, hairdresser, carpentry, electrician etc)	Never married	No	NA	NA	No	NA	Yes and I was on TB treatment in the past	60000	NA	Good	No	Asymptomatic	Don’t know	A moderate amount	Good	Satisfied	NA	An extreme amount	A moderate amount	A moderate amount	An extreme amount	An extreme amount	Not at all	Not at all	Not at all	A moderate amount	A moderate amount	Very much	NA	A little	A little	A little	Moderately	Moderately	A little	Good	NA	Satisfied	Satisfied	Satisfied	Satisfied	Satisfied	Satisfied	Satisfied
Yes	37	Female	Female	Secondary	Unskilled (laborer, trader, shopkeeper, hawker, vendor etc.)	Divorced/Separated	No	NA	NA	Yes	Once or less/ month	Never	72000	NA	Very Good	No	Asymptomatic	Sex with a man who was HIV+	A moderate amount	Good	Satisfied	NA	Not at all	Not at all	Not at all	A moderate amount	An extreme amount	Not at all	Very much	An extreme amount	A moderate amount	A moderate amount	A moderate amount	NA	Mostly	Mostly	Moderately	Moderately	A little	Moderately	Good	NA	Satisfied	Very satisfied	Satisfied	Very satisfied	Satisfied	Very satisfied	Satisfied
Yes	36	Female	Female	Secondary	Others	Never married	No	NA	NA	Yes	Once or less/ month	Never	20000	NA	Neither Poor nor Good	Yes	Asymptomatic	Sex with a man who was HIV+	A moderate amount	Neither Poor nor Good	Neither satisfied nor dissatisfied	NA	Not at all	Not at all	Not at all	A little	Not at all	A little	A little	A little	A moderate amount	A moderate amount	A moderate amount	NA	Moderately	Moderately	Moderately	Moderately	Moderately	Moderately	Good	NA	Satisfied	Satisfied	Satisfied	Neither satisfied nor dissatisfied	Satisfied	Satisfied	Neither satisfied nor dissatisfied
Yes	22	Female	Female	Secondary	Others	Never married	No	NA	NA	No	NA	Never	30000	NA	Very Good	No	Asymptomatic	Don’t know	A little	Good	Satisfied	NA	An extreme amount	An extreme amount	An extreme amount	An extreme amount	An extreme amount	A little	An extreme amount	An extreme amount	A moderate amount	Very much	A moderate amount	NA	Mostly	Completely	Completely	Completely	Moderately	Moderately	Good	NA	Satisfied	Satisfied	Satisfied	Satisfied	Satisfied	Satisfied	Satisfied
Yes	40	Female	Female	Quranic	Skilled (tailor, beautician, plumbing, hairdresser, carpentry, electrician etc)	Married	Yes	5	No	Yes	Once or less/ month	Never	250000	NA	Good	No	Asymptomatic	Get infected from husband or wife or long-term partners	A little	Good	Satisfied	NA	A moderate amount	A little	A moderate amount	Very much	Very much	Not at all	Not at all	Not at all	A little	Very much	A moderate amount	NA	A little	Mostly	Not at all	Moderately	A little	A little	Good	NA	Satisfied	Satisfied	Neither satisfied nor dissatisfied	Satisfied	Neither satisfied nor dissatisfied	Dissatisfied	Neither satisfied nor dissatisfied
Yes	48	Male	Male	Primary	Semi-skilled (farming, fishing, mining, forestry etc)	Widowed/widower	Yes	7	No	No	NA	Yes and I am currently on TB treatment now	30000	NA	Good	Yes	Asymptomatic	Get infected from husband or wife or long-term partners	A little	Neither Poor nor Good	Neither satisfied nor dissatisfied	NA	Not at all	A little	A little	A moderate amount	A little	A little	Not at all	Not at all	A moderate amount	A moderate amount	A little	NA	A little	A little	A little	A little	A little	A little	Neither Poor nor Good	NA	Neither satisfied nor dissatisfied	Neither satisfied nor dissatisfied	Neither satisfied nor dissatisfied	Neither satisfied nor dissatisfied	Neither satisfied nor dissatisfied	Dissatisfied	Satisfied
Yes	26	Female	Female	Primary	Others	Never married	Yes	1	No	No	NA	Never	15000	NA	Poor	No	Asymptomatic	Don’t know	A little	Neither Poor nor Good	Dissatisfied	NA	Not at all	Not at all	A moderate amount	A little	A little	Not at all	An extreme amount	An extreme amount	A moderate amount	A moderate amount	A moderate amount	NA	Moderately	A little	A little	Moderately	Moderately	A little	Good	NA	Dissatisfied	Very dissatisfied	Satisfied	Neither satisfied nor dissatisfied	Very dissatisfied	Satisfied	Satisfied
Yes	33	Female	Female	Secondary	Unskilled (laborer, trader, shopkeeper, hawker, vendor etc.)	Widowed/widower	Yes	3	Yes	Yes	Once or less/ month	Yes and I was on TB treatment in the past	30000	NA	Good	Yes	Asymptomatic	Sex with a man who was HIV+	A moderate amount	Neither Poor nor Good	Dissatisfied	NA	A little	Not at all	Very much	A little	An extreme amount	A little	A moderate amount	A little	A moderate amount	A little	A little	NA	Moderately	Moderately	Moderately	Moderately	A little	Not at all	Neither Poor nor Good	NA	Satisfied	Dissatisfied	Neither satisfied nor dissatisfied	Neither satisfied nor dissatisfied	Dissatisfied	Satisfied	Dissatisfied
Yes	32	Female	Female	None	Others	Never married	No	NA	NA	No	NA	Never	50000	NA	Neither Poor nor Good	No	Asymptomatic	Don’t know	A little	Neither Poor nor Good	Neither satisfied nor dissatisfied	NA	Very much	Very much	An extreme amount	A little	Very much	Not at all	Very much	Very much	A moderate amount	Very much	A moderate amount	NA	A little	Moderately	Not at all	Moderately	Moderately	A little	Neither Poor nor Good	NA	Neither satisfied nor dissatisfied	Satisfied	Satisfied	Satisfied	Satisfied	Satisfied	Neither satisfied nor dissatisfied
Yes	35	Female	Female	Secondary	Skilled (tailor, beautician, plumbing, hairdresser, carpentry, electrician etc)	Married	Yes	3	Yes	Yes	Once or less/ month	Never	50000	NA	Good	Yes	Asymptomatic	Get infected from husband or wife or long-term partners	A little	Good	Satisfied	NA	Very much	A moderate amount	A moderate amount	Very much	Very much	A moderate amount	A moderate amount	A little	A little	A little	A little	NA	Moderately	Moderately	Moderately	Moderately	Moderately	Mostly	Good	NA	Satisfied	Satisfied	Satisfied	Satisfied	Satisfied	Very satisfied	Very satisfied
Yes	20	Male	Male	Primary	Unskilled (laborer, trader, shopkeeper, hawker, vendor etc.)	Living with partner but not married	No	NA	NA	Yes	Once or less/ month	Never	30000	NA	Good	Yes	Asymptomatic	Blood transfusion or other medical procedure	A little	Good	Satisfied	NA	Not at all	A little	A little	Very much	Very much	Not at all	A little	A moderate amount	Very much	Very much	Very much	NA	Completely	Completely	Not at all	Moderately	Mostly	Completely	Very Good	NA	Very satisfied	Very satisfied	Very satisfied	Very satisfied	Satisfied	Dissatisfied	Satisfied
Yes	44	Male	Male	None	Semi-skilled (farming, fishing, mining, forestry etc)	Married	Yes	7	Yes	Yes	2-4 times/month	Yes and I was on TB treatment in the past	60000	NA	Poor	Yes	Asymptomatic	Don’t know	A moderate amount	Neither Poor nor Good	Dissatisfied	NA	Not at all	A moderate amount	Not at all	Not at all	A moderate amount	Not at all	An extreme amount	An extreme amount	A moderate amount	A moderate amount	A moderate amount	NA	Not at all	Moderately	A little	Moderately	Moderately	A little	Neither Poor nor Good	NA	Very dissatisfied	Very dissatisfied	Dissatisfied	Dissatisfied	Neither satisfied nor dissatisfied	Dissatisfied	Satisfied
Yes	35	Male	Male	Higher	Others	Divorced/Separated	No	NA	NA	Yes	Once or less/ month	Never	30000	NA	Very Good	No	Asymptomatic	Don’t know	Very much	Good	Satisfied	NA	Not at all	Not at all	Not at all	A moderate amount	Very much	Not at all	Not at all	Not at all	A moderate amount	Very much	A moderate amount	NA	Mostly	Completely	A little	Mostly	Mostly	Mostly	Neither Poor nor Good	NA	Satisfied	Very satisfied	Very satisfied	Very satisfied	Satisfied	Very satisfied	Satisfied
Yes	38	Female	Female	Higher	Others	Widowed/widower	Yes	2	Yes	No	NA	Never	20000	NA	Very Good	No	Asymptomatic	Don’t know	A moderate amount	Good	Very satisfied	NA	Not at all	Not at all	Not at all	A moderate amount	An extreme amount	Not at all	A moderate amount	Not at all	A moderate amount	Very much	A moderate amount	NA	Mostly	Completely	Not at all	Mostly	Moderately	Moderately	Good	NA	Satisfied	Satisfied	Very satisfied	Very satisfied	Satisfied	Very satisfied	Satisfied
Yes	22	Female	Female	Secondary	Others	Divorced/Separated	Yes	2	No	Yes	Once or less/ month	Never	70000	NA	Good	No	Asymptomatic	Don’t know	A little	Good	Neither satisfied nor dissatisfied	NA	Very much	Very much	An extreme amount	A moderate amount	An extreme amount	Not at all	An extreme amount	An extreme amount	A little	Very much	A moderate amount	NA	Moderately	Moderately	Not at all	Mostly	Mostly	A little	Neither Poor nor Good	NA	Satisfied	Satisfied	Satisfied	Satisfied	Satisfied	Satisfied	Neither satisfied nor dissatisfied
Yes	45	Female	Female	Quranic	Others	Widowed/widower	Yes	5	Yes	Yes	Once or less/ month	Yes and I was on TB treatment in the past	30000	NA	Good	No	Asymptomatic	Don’t know	Very much	Good	Satisfied	NA	A little	A moderate amount	An extreme amount	Not at all	An extreme amount	A little	A moderate amount	An extreme amount	A moderate amount	Very much	A moderate amount	NA	Moderately	Moderately	A little	A little	Mostly	Not at all	Good	NA	Neither satisfied nor dissatisfied	Neither satisfied nor dissatisfied	Satisfied	Satisfied	Satisfied	Very satisfied	Neither satisfied nor dissatisfied
Yes	32	Female	Female	Secondary	Semi-skilled (farming, fishing, mining, forestry etc)	Never married	Yes	2	No	No	NA	Never	45000	NA	Good	No	Asymptomatic	Sex with a man who was HIV+	A moderate amount	Good	Neither satisfied nor dissatisfied	NA	Not at all	A little	Not at all	Not at all	Not at all	Not at all	A moderate amount	Very much	Very much	Very much	Very much	NA	Completely	Completely	Mostly	Mostly	Mostly	Completely	Very Good	NA	Satisfied	Neither satisfied nor dissatisfied	Satisfied	Very satisfied	Satisfied	Satisfied	Satisfied
Yes	38	Female	Female	Primary	Unskilled (laborer, trader, shopkeeper, hawker, vendor etc.)	Never married	Yes	2	No	Yes	Once or less/ month	Yes and I was on TB treatment in the past	40000	NA	Poor	Yes	Asymptomatic	Don’t know	A moderate amount	Neither Poor nor Good	Neither satisfied nor dissatisfied	NA	Not at all	Not at all	Not at all	A little	A moderate amount	Very much	An extreme amount	An extreme amount	A little	A moderate amount	Not at all	NA	Moderately	Moderately	Moderately	Moderately	A little	Mostly	Good	NA	Dissatisfied	Neither satisfied nor dissatisfied	Satisfied	Neither satisfied nor dissatisfied	Neither satisfied nor dissatisfied	Dissatisfied	Satisfied
Yes	24	Male	Male	Higher	Others	Living with partner but not married	No	NA	NA	Yes	Once or less/ month	Never	90000	NA	Good	No	Asymptomatic	Don’t know	A moderate amount	Good	Satisfied	NA	Not at all	Not at all	Very much	An extreme amount	An extreme amount	Not at all	Not at all	Not at all	Very much	Very much	Extremely	NA	Completely	Mostly	A little	Mostly	Moderately	Mostly	Very Good	NA	Very satisfied	Very satisfied	Very satisfied	Very satisfied	Very satisfied	Very satisfied	Very satisfied
Yes	45	Female	Female	Secondary	Others	Divorced/Separated	No	NA	NA	Yes	Once or less/ month	Never	50000	NA	Very Good	No	Asymptomatic	Don’t know	A moderate amount	Good	Very satisfied	NA	Not at all	Not at all	Not at all	Very much	An extreme amount	Not at all	An extreme amount	Not at all	A moderate amount	Very much	Very much	NA	Mostly	Completely	Mostly	Completely	Mostly	Completely	Good	NA	Satisfied	Neither satisfied nor dissatisfied	Satisfied	Very satisfied	Neither satisfied nor dissatisfied	Very satisfied	Satisfied
Yes	22	Male	Male	Primary	Others	Never married	No	NA	NA	Yes	Once or less/ month	Never	10000	NA	Neither Poor nor Good	Yes	Asymptomatic	Don’t know	A moderate amount	Neither Poor nor Good	Neither satisfied nor dissatisfied	NA	Not at all	Not at all	Not at all	Not at all	Not at all	Not at all	Not at all	Not at all	A moderate amount	A moderate amount	A moderate amount	NA	Moderately	Moderately	A little	Moderately	Moderately	Moderately	Neither Poor nor Good	NA	Neither satisfied nor dissatisfied	Dissatisfied	Neither satisfied nor dissatisfied	Neither satisfied nor dissatisfied	Neither satisfied nor dissatisfied	Neither satisfied nor dissatisfied	Neither satisfied nor dissatisfied
Yes	33	Female	Female	Secondary	Skilled (tailor, beautician, plumbing, hairdresser, carpentry, electrician etc)	Divorced/Separated	Yes	2	No	No	NA	Never	50000	NA	Good	Yes	Asymptomatic	Get infected from husband or wife or long-term partners	A little	Good	Satisfied	NA	An extreme amount	Very much	A moderate amount	Very much	Very much	A moderate amount	A little	A little	A little	A moderate amount	Very much	NA	Mostly	A little	A little	A little	A little	A little	Good	NA	Satisfied	Satisfied	Very satisfied	Very satisfied	Very satisfied	Neither satisfied nor dissatisfied	Very satisfied
Yes	45	Female	Female	Quranic	Others	Divorced/Separated	Yes	6	No	Yes	Once or less/ month	Never	30000	NA	Good	No	Asymptomatic	Don’t know	A moderate amount	Good	Neither satisfied nor dissatisfied	NA	Very much	An extreme amount	An extreme amount	A moderate amount	An extreme amount	Not at all	An extreme amount	An extreme amount	A moderate amount	A moderate amount	A moderate amount	NA	A little	Moderately	Not at all	Mostly	Moderately	Not at all	Good	NA	Satisfied	Satisfied	Satisfied	Satisfied	Satisfied	Satisfied	Neither satisfied nor dissatisfied
Yes	39	Female	Female	Quranic	Unskilled (laborer, trader, shopkeeper, hawker, vendor etc.)	Married	Yes	3	Yes	Yes	Once or less/ month	Never	60000	NA	Good	Yes	Asymptomatic	Get infected from husband or wife or long-term partners	A moderate amount	Good	Very dissatisfied	NA	An extreme amount	An extreme amount	An extreme amount	A little	A little	Very much	Very much	Very much	A little	A little	Extremely	NA	A little	Moderately	Not at all	Moderately	A little	Moderately	Good	NA	Satisfied	Satisfied	Satisfied	Satisfied	Satisfied	Satisfied	Satisfied
Yes	23	Female	Female	Primary	Skilled (tailor, beautician, plumbing, hairdresser, carpentry, electrician etc)	Never married	Yes	1	No	No	NA	Never	50000	NA	Good	No	Asymptomatic	Sex with a man who was HIV+	Not at all	Good	Satisfied	NA	An extreme amount	An extreme amount	An extreme amount	A moderate amount	An extreme amount	Not at all	An extreme amount	An extreme amount	A little	A moderate amount	A moderate amount	NA	Moderately	Moderately	Not at all	Mostly	Mostly	A little	Good	NA	Neither satisfied nor dissatisfied	Satisfied	Satisfied	Satisfied	Satisfied	Very satisfied	Satisfied
Yes	41	Female	Female	Quranic	Semi-skilled (farming, fishing, mining, forestry etc)	Married	Yes	6	Yes	No	NA	Never	50000	NA	Neither Poor nor Good	Yes	Asymptomatic	Sex with a man who was HIV+	Not at all	Neither Poor nor Good	Neither satisfied nor dissatisfied	NA	A moderate amount	A little	Very much	A little	A moderate amount	Not at all	Not at all	Not at all	A little	A moderate amount	A little	NA	Not at all	A little	A little	Mostly	Moderately	Mostly	Good	NA	Satisfied	Neither satisfied nor dissatisfied	Neither satisfied nor dissatisfied	Satisfied	Neither satisfied nor dissatisfied	Dissatisfied	Neither satisfied nor dissatisfied
Yes	39	Female	Female	None	Unskilled (laborer, trader, shopkeeper, hawker, vendor etc.)	Divorced/Separated	Yes	2	No	No	NA	Never	30000	NA	Good	No	Asymptomatic	Don’t know	Very much	Good	Satisfied	NA	A moderate amount	A moderate amount	An extreme amount	A little	An extreme amount	A little	An extreme amount	An extreme amount	A moderate amount	Very much	Very much	NA	Moderately	Moderately	Not at all	Mostly	Mostly	Not at all	Neither Poor nor Good	NA	Dissatisfied	Neither satisfied nor dissatisfied	Neither satisfied nor dissatisfied	Satisfied	Satisfied	Satisfied	Satisfied
Yes	38	Female	Female	Secondary	Skilled (tailor, beautician, plumbing, hairdresser, carpentry, electrician etc)	Never married	No	NA	NA	Yes	Once or less/ month	Never	45000	NA	Good	No	Asymptomatic	Don’t know	A moderate amount	Very Good	Very satisfied	NA	Not at all	Not at all	Not at all	An extreme amount	A moderate amount	Not at all	Very much	Not at all	A moderate amount	Very much	Very much	NA	Completely	Completely	Mostly	Moderately	Mostly	Mostly	Good	NA	Satisfied	Satisfied	Satisfied	Very satisfied	Satisfied	Very satisfied	Satisfied
Yes	26	Female	Female	Primary	Others	Never married	No	NA	NA	No	NA	Never	10000	NA	Neither Poor nor Good	Yes	Asymptomatic	Sex with a man who was HIV+	A little	Neither Poor nor Good	Very dissatisfied	NA	A little	A moderate amount	Not at all	A moderate amount	Not at all	Not at all	A little	Very much	A little	A little	A little	NA	A little	Moderately	Not at all	A little	A little	A little	Good	NA	Very dissatisfied	Dissatisfied	Dissatisfied	Very dissatisfied	Very dissatisfied	Very dissatisfied	Neither satisfied nor dissatisfied
Yes	34	Male	Male	Secondary	Skilled (tailor, beautician, plumbing, hairdresser, carpentry, electrician etc)	Married	Yes	5	Yes	No	NA	Never	50000	NA	Very Good	No	Asymptomatic	Sex with a man who was HIV+	Very much	Very Good	Very satisfied	NA	Very much	Very much	An extreme amount	An extreme amount	An extreme amount	An extreme amount	An extreme amount	An extreme amount	A moderate amount	Very much	A moderate amount	NA	Completely	Completely	Not at all	Completely	Mostly	Mostly	Very Good	NA	Very satisfied	Very satisfied	Very satisfied	Very satisfied	Very satisfied	Very satisfied	Neither satisfied nor dissatisfied
Yes	30	Male	Male	Secondary	Skilled (tailor, beautician, plumbing, hairdresser, carpentry, electrician etc)	Widowed/widower	Yes	2	No	No	NA	Yes and I was on TB treatment in the past	70000	NA	Good	No	Asymptomatic	Sex with a woman who was HIV+	A moderate amount	Neither Poor nor Good	Neither satisfied nor dissatisfied	NA	Not at all	Very much	Not at all	Very much	A moderate amount	Not at all	An extreme amount	An extreme amount	A moderate amount	A moderate amount	A little	NA	Moderately	Moderately	Moderately	Moderately	Moderately	Mostly	Neither Poor nor Good	NA	Very dissatisfied	Very dissatisfied	Dissatisfied	Neither satisfied nor dissatisfied	Neither satisfied nor dissatisfied	Satisfied	Satisfied
Yes	51	Male	Male	Higher	Semi-skilled (farming, fishing, mining, forestry etc)	Married	Yes	8	Yes	No	NA	Never	80000	NA	Neither Poor nor Good	Yes	Asymptomatic	Sex with a woman who was HIV+	Not at all	Neither Poor nor Good	Dissatisfied	NA	An extreme amount	An extreme amount	An extreme amount	A moderate amount	A moderate amount	Not at all	Not at all	Not at all	A little	A moderate amount	Very much	NA	Moderately	Moderately	Moderately	Mostly	Moderately	Completely	Good	NA	Satisfied	Satisfied	Satisfied	Satisfied	Satisfied	Satisfied	Satisfied
Yes	42	Female	Female	Primary	Unskilled (laborer, trader, shopkeeper, hawker, vendor etc.)	Never married	Yes	3	No	Yes	2-4 times/month	Yes and I am currently on TB treatment now	30000	NA	Poor	Yes	Symptomatic	Sex with a man who was HIV+	A moderate amount	Poor	Very dissatisfied	NA	Not at all	Not at all	Very much	Not at all	Not at all	Very much	An extreme amount	An extreme amount	A moderate amount	A little	A little	NA	A little	A little	Not at all	A little	A little	A little	Poor	NA	Very dissatisfied	Very dissatisfied	Very dissatisfied	Very dissatisfied	Very dissatisfied	Very dissatisfied	Neither satisfied nor dissatisfied
Yes	40	Female	Female	Primary	Skilled (tailor, beautician, plumbing, hairdresser, carpentry, electrician etc)	Married	Yes	3	Yes	Yes	Once or less/ month	Never	10000	NA	Very Good	No	Asymptomatic	Don’t know	A little	Very Good	Very satisfied	NA	Not at all	Not at all	A little	An extreme amount	Very much	Not at all	Not at all	Not at all	Very much	Very much	A little	NA	Mostly	Completely	A little	Mostly	Mostly	A little	Very Good	NA	Very satisfied	Very satisfied	Satisfied	Satisfied	Satisfied	Very satisfied	Very satisfied
Yes	28	Female	Female	Secondary	Skilled (tailor, beautician, plumbing, hairdresser, carpentry, electrician)	Married	Yes	3	Yes	Yes	Once or less/ month	Never	50000	NA	Good	No	Asymptomatic	Get infected from husband or wife or long-term partners	Very much	Good	Satisfied	NA	Not at all	Not at all	Not at all	Not at all	Not at all	Not at all	Not at all	Not at all	A moderate amount	A moderate amount	A moderate amount	NA	A little	Moderately	A little	Mostly	Moderately	Moderately	Good	NA	Satisfied	Satisfied	Satisfied	Satisfied	Neither satisfied nor dissatisfied	Neither satisfied nor dissatisfied	Satisfied
Yes	42	Male	Male	Higher	Professional (doctor, lawyer, accountant, lecturer)	Married	Yes	5	Yes	No	NA	Yes and I was on TB treatment in the past	120000	NA	Good	Yes	Asymptomatic	Sex with a woman who was HIV+	A moderate amount	Good	Satisfied	NA	Very much	A moderate amount	A moderate amount	An extreme amount	An extreme amount	A little	A little	Not at all	A moderate amount	Very much	Extremely	NA	Mostly	Mostly	Moderately	Mostly	Mostly	Moderately	Very Good	NA	Satisfied	Satisfied	Satisfied	Satisfied	Satisfied	Satisfied	Satisfied
Yes	29	Female	Female	Secondary	Others	Never married	No	NA	NA	Yes	Once or less/ month	Never	60000	NA	Good	No	Asymptomatic	Don’t know	Extremely	Very Good	Satisfied	NA	Not at all	Not at all	Not at all	Very much	An extreme amount	Not at all	Very much	A little	Extremely	Very much	Very much	NA	Mostly	Mostly	Moderately	Mostly	Mostly	Mostly	Good	NA	Satisfied	Very satisfied	Satisfied	Very satisfied	Satisfied	Satisfied	Satisfied
Yes	38	Male	Male	Primary	Skilled (tailor, beautician, plumbing, hairdresser, carpentry, electrician etc)	Married	Yes	6	Yes	Yes	Once or less/ month	Never	50000	NA	Neither Poor nor Good	Yes	Asymptomatic	Don’t know	A moderate amount	Neither Poor nor Good	Neither satisfied nor dissatisfied	NA	Very much	An extreme amount	An extreme amount	An extreme amount	An extreme amount	A moderate amount	An extreme amount	An extreme amount	A moderate amount	A moderate amount	A moderate amount	NA	Mostly	Mostly	A little	Mostly	Moderately	Not at all	Good	NA	Neither satisfied nor dissatisfied	Neither satisfied nor dissatisfied	Satisfied	Satisfied	Satisfied	Neither satisfied nor dissatisfied	Dissatisfied
Yes	35	Male	Male	Primary	Semi-skilled (farming, fishing, mining, forestry etc)	Married	Yes	6	Yes	No	NA	Yes and I was on TB treatment in the past	40000	NA	Neither Poor nor Good	Yes	Asymptomatic	Don’t know	Very much	Neither Poor nor Good	Satisfied	NA	Not at all	Not at all	A little	A little	Not at all	An extreme amount	An extreme amount	An extreme amount	A little	A little	A moderate amount	NA	Not at all	A little	A little	Moderately	Moderately	Moderately	Good	NA	Very dissatisfied	Dissatisfied	Neither satisfied nor dissatisfied	Dissatisfied	Neither satisfied nor dissatisfied	Neither satisfied nor dissatisfied	Neither satisfied nor dissatisfied
Yes	47	Female	Female	None	Others	Married	Yes	4	Yes	Yes	Once or less/ month	Never	45000	NA	Neither Poor nor Good	No	Asymptomatic	Don’t know	A moderate amount	Good	Neither satisfied nor dissatisfied	NA	An extreme amount	Very much	Not at all	An extreme amount	Very much	Not at all	An extreme amount	Not at all	A little	A moderate amount	A moderate amount	NA	Mostly	Mostly	Moderately	A little	A little	Moderately	Good	NA	Satisfied	Neither satisfied nor dissatisfied	Satisfied	Satisfied	Dissatisfied	Neither satisfied nor dissatisfied	Dissatisfied
Yes	28	Female	Female	Secondary	Others	Divorced/Separated	No	NA	NA	No	NA	Never	48000	NA	Very Good	No	Asymptomatic	Don’t know	A little	Neither Poor nor Good	Satisfied	NA	Very much	Very much	An extreme amount	Very much	An extreme amount	A little	Very much	An extreme amount	A moderate amount	A moderate amount	A moderate amount	NA	Mostly	Moderately	A little	Mostly	Moderately	A little	Good	NA	Satisfied	Very satisfied	Satisfied	Satisfied	Satisfied	Satisfied	Neither satisfied nor dissatisfied
Yes	44	Male	Male	Primary	Others	Married	Yes	6	Yes	Yes	Once or less/ month	Never	65000	NA	Good	No	Asymptomatic	Blood transfusion or other medical procedure	A moderate amount	Good	Satisfied	NA	A moderate amount	A moderate amount	An extreme amount	Very much	Very much	Not at all	A moderate amount	An extreme amount	Very much	Very much	Very much	NA	Mostly	Completely	A little	Mostly	Mostly	A little	Good	NA	Neither satisfied nor dissatisfied	Satisfied	Satisfied	Neither satisfied nor dissatisfied	Satisfied	Satisfied	Satisfied
Yes	32	Female	Female	Secondary	Others	Divorced/Separated	Yes	3	No	No	NA	Never	40000	NA	Good	No	Asymptomatic	Get infected from husband or wife or long-term partners	A moderate amount	Good	Satisfied	NA	Very much	A moderate amount	A moderate amount	An extreme amount	An extreme amount	Very much	A little	A little	A little	Very much	Extremely	NA	Mostly	Mostly	Mostly	Moderately	Moderately	Moderately	Good	NA	Satisfied	Satisfied	Satisfied	Satisfied	Satisfied	Satisfied	Satisfied
Yes	32	Male	Male	None	Semi-skilled (farming, fishing, mining, forestry etc)	Married	Yes	5	Yes	No	NA	Never	100000	NA	Neither Poor nor Good	No	Asymptomatic	Sex with a woman who was HIV+	A moderate amount	Good	Satisfied	NA	Not at all	Not at all	Not at all	Not at all	A moderate amount	A little	Very much	Very much	A moderate amount	A moderate amount	A little	NA	A little	Moderately	Moderately	Moderately	Moderately	Moderately	Good	NA	Dissatisfied	Satisfied	Satisfied	Neither satisfied nor dissatisfied	Satisfied	Dissatisfied	Satisfied
Yes	27	Male	Male	Primary	Semi-skilled (farming, fishing, mining, forestry etc)	Never married	Yes	1	Yes	Yes	Once or less/ month	Never	50000	NA	Good	No	Asymptomatic	Sex with a man who was HIV+	A moderate amount	Neither Poor nor Good	Satisfied	NA	Not at all	A moderate amount	Not at all	Very much	An extreme amount	A moderate amount	An extreme amount	An extreme amount	Very much	Very much	A moderate amount	NA	Completely	Completely	Not at all	Completely	Completely	Moderately	Good	NA	Satisfied	Very satisfied	Very satisfied	Very satisfied	Very satisfied	Satisfied	Satisfied
Yes	25	Female	Female	Secondary	Others	Living with partner but not married	Yes	1	No	No	NA	Never	25000	NA	Good	No	Asymptomatic	Sex with a man who was HIV+	A moderate amount	Good	Satisfied	NA	Not at all	Not at all	Not at all	A moderate amount	A little	Not at all	A moderate amount	A moderate amount	A little	A moderate amount	A little	NA	Moderately	Moderately	Moderately	A little	Moderately	Moderately	Good	NA	Neither satisfied nor dissatisfied	Satisfied	Satisfied	Satisfied	Satisfied	Satisfied	Satisfied
Yes	30	Male	Male	Primary	Unskilled (laborer, trader, shopkeeper, hawker, vendor etc.)	Never married	No	NA	NA	Yes	Once or less/ month	Never	12000	NA	Neither Poor nor Good	Yes	Asymptomatic	Don’t know	A moderate amount	Neither Poor nor Good	Dissatisfied	NA	Not at all	Not at all	Not at all	Not at all	A little	Not at all	A little	Not at all	A little	A moderate amount	A moderate amount	NA	A little	Moderately	A little	A little	Not at all	A little	Neither Poor nor Good	NA	Dissatisfied	Neither satisfied nor dissatisfied	Dissatisfied	Neither satisfied nor dissatisfied	Dissatisfied	Dissatisfied	Very dissatisfied
Yes	35	Female	Female	Primary	No response	Divorced/Separated	No	NA	NA	No	NA	Never	70000	NA	Good	Yes	Asymptomatic	Sex with a man who was HIV+	A little	Neither Poor nor Good	Satisfied	NA	An extreme amount	Very much	An extreme amount	Very much	Very much	A moderate amount	A moderate amount	Not at all	A little	A moderate amount	A moderate amount	NA	Mostly	Mostly	A little	Moderately	Moderately	A little	Good	NA	Satisfied	Satisfied	Neither satisfied nor dissatisfied	Neither satisfied nor dissatisfied	Satisfied	Neither satisfied nor dissatisfied	Dissatisfied
Yes	30	Female	Female	Primary	Others	Divorced/Separated	Yes	1	No	No	NA	Never	30000	NA	Neither Poor nor Good	No	Asymptomatic	Don’t know	A moderate amount	Neither Poor nor Good	Neither satisfied nor dissatisfied	NA	Not at all	Very much	Not at all	A moderate amount	Not at all	An extreme amount	An extreme amount	An extreme amount	A moderate amount	A moderate amount	A moderate amount	NA	A little	A little	Not at all	A little	A little	Moderately	Good	NA	Very dissatisfied	Dissatisfied	Neither satisfied nor dissatisfied	Satisfied	Dissatisfied	Neither satisfied nor dissatisfied	Neither satisfied nor dissatisfied
Yes	47	Male	Male	Primary	Semi-skilled (farming, fishing, mining, forestry etc)	Married	Yes	6	Yes	No	NA	Never	47000	NA	Neither Poor nor Good	No	Asymptomatic	Blood transfusion or other medical procedure	A little	Good	Satisfied	NA	A moderate amount	Very much	Very much	A moderate amount	An extreme amount	A little	Very much	Very much	A moderate amount	Very much	A moderate amount	NA	Moderately	Moderately	A little	Moderately	Mostly	Mostly	Good	NA	Satisfied	Satisfied	Satisfied	Satisfied	Satisfied	Neither satisfied nor dissatisfied	Neither satisfied nor dissatisfied
Yes	44	Male	Male	Secondary	Unskilled (laborer, trader, shopkeeper, hawker, vendor etc.)	Married	Yes	10	Yes	Yes	Once or less/ month	Never	55000	NA	Neither Poor nor Good	Yes	Asymptomatic	Sex with a man who was HIV+	Very much	Neither Poor nor Good	Neither satisfied nor dissatisfied	NA	A little	A little	Very much	A moderate amount	Very much	Not at all	An extreme amount	An extreme amount	Very much	Very much	A little	NA	Moderately	Mostly	A little	Mostly	Mostly	Not at all	Neither Poor nor Good	NA	Dissatisfied	Satisfied	Satisfied	Very satisfied	Satisfied	Very satisfied	Satisfied
Yes	26	Female	Female	Secondary	Skilled (tailor, beautician, plumbing, hairdresser, carpentry, electrician etc)	Never married	No	NA	NA	No	NA	Never	20000	NA	Good	No	Asymptomatic	Don’t know	A little	Good	Dissatisfied	NA	Not at all	A little	Not at all	A little	A little	A little	Very much	Very much	A moderate amount	A moderate amount	A moderate amount	NA	Moderately	Moderately	Moderately	Moderately	Mostly	Mostly	Good	NA	Satisfied	Dissatisfied	Satisfied	Satisfied	Satisfied	Satisfied	Satisfied
Yes	45	Male	Male	Primary	Skilled (tailor, beautician, plumbing, hairdresser, carpentry, electrician etc)	Married	Yes	13	Yes	Yes	Once or less/ month	Never	45000	NA	Good	No	Asymptomatic	Blood transfusion or other medical procedure	A moderate amount	Good	Satisfied	NA	An extreme amount	An extreme amount	An extreme amount	Very much	Very much	An extreme amount	An extreme amount	An extreme amount	A moderate amount	A moderate amount	A moderate amount	NA	Not at all	Mostly	Not at all	Mostly	Moderately	A little	Good	NA	Satisfied	Satisfied	Satisfied	Satisfied	Very satisfied	Very satisfied	Neither satisfied nor dissatisfied
Yes	38	Female	Female	Quranic	Others	Married	Yes	5	Yes	Yes	Once or less/ month	Yes and I am currently on TB treatment now	12000	NA	Good	No	Asymptomatic	Sex with a man who was HIV+	A moderate amount	Neither Poor nor Good	Neither satisfied nor dissatisfied	NA	Not at all	Not at all	Not at all	Not at all	Not at all	Not at all	Not at all	Not at all	A moderate amount	A moderate amount	A moderate amount	NA	Moderately	Moderately	Moderately	Moderately	Moderately	Moderately	Good	NA	Neither satisfied nor dissatisfied	Neither satisfied nor dissatisfied	Neither satisfied nor dissatisfied	Neither satisfied nor dissatisfied	Neither satisfied nor dissatisfied	Neither satisfied nor dissatisfied	Neither satisfied nor dissatisfied
Yes	32	Female	Female	Secondary	Unskilled (laborer, trader, shopkeeper, hawker, vendor etc.)	Divorced/Separated	Yes	2	No	No	NA	Never	40000	NA	Good	No	Asymptomatic	Sex with a man who was HIV+	A moderate amount	Good	Neither satisfied nor dissatisfied	NA	Not at all	A little	Not at all	A little	Not at all	Very much	Very much	An extreme amount	A moderate amount	A moderate amount	A moderate amount	NA	Moderately	Moderately	Moderately	Moderately	Moderately	Moderately	Good	NA	Neither satisfied nor dissatisfied	Neither satisfied nor dissatisfied	Neither satisfied nor dissatisfied	Neither satisfied nor dissatisfied	Neither satisfied nor dissatisfied	Neither satisfied nor dissatisfied	Neither satisfied nor dissatisfied
Yes	31	Female	Female	Secondary	Skilled (tailor, beautician, plumbing, hairdresser, carpentry, electrician etc)	Never married	No	NA	NA	Yes	Once or less/ month	Never	70000	NA	Good	No	Asymptomatic	Sex with a man who was HIV+	A moderate amount	Good	Satisfied	NA	An extreme amount	A moderate amount	A moderate amount	Very much	An extreme amount	Not at all	An extreme amount	A little	A moderate amount	Very much	Very much	NA	Mostly	Mostly	Moderately	Mostly	Mostly	Mostly	Very Good	NA	Satisfied	Satisfied	Satisfied	Satisfied	Satisfied	Satisfied	Satisfied
Yes	54	Female	Female	None	No response	Widowed/widower	Yes	6	Yes	Yes	Once or less/ month	Never	175000	NA	Good	No	Asymptomatic	Don’t know	A moderate amount	Good	Satisfied	NA	A little	Not at all	Not at all	Very much	An extreme amount	Not at all	Not at all	Not at all	A moderate amount	Very much	Very much	NA	Mostly	Completely	Mostly	Mostly	Mostly	Not at all	Good	NA	Satisfied	Satisfied	Very satisfied	Satisfied	Satisfied	Very dissatisfied	Satisfied
Yes	24	Female	Female	Secondary	Others	Never married	No	NA	NA	Yes	2-4 times/month	Never	150000	NA	Good	No	Asymptomatic	Don’t know	A moderate amount	Neither Poor nor Good	Satisfied	NA	A moderate amount	Not at all	Not at all	Not at all	Not at all	Not at all	Not at all	Not at all	A moderate amount	A moderate amount	A moderate amount	NA	Moderately	Mostly	Mostly	Completely	Mostly	Moderately	Good	NA	Satisfied	Satisfied	Satisfied	Very satisfied	Satisfied	Satisfied	Satisfied
Yes	26	Male	Male	Higher	Highly skilled (nurse, teacher, School of Tech graduate)	Never married	No	NA	NA	No	NA	Never	160000	NA	Good	No	Asymptomatic	Sex with a man who was HIV+	A moderate amount	Good	Satisfied	NA	Not at all	A little	Not at all	A little	Not at all	Not at all	An extreme amount	An extreme amount	A moderate amount	A moderate amount	A moderate amount	NA	Moderately	Moderately	Moderately	Moderately	Moderately	Moderately	Very Good	NA	Very satisfied	Very satisfied	Very satisfied	Very satisfied	Very satisfied	Very satisfied	Very satisfied
Yes	42	Male	Male	Primary	Skilled (tailor, beautician, plumbing, hairdresser, carpentry, electrician etc)	Married	Yes	11	Yes	Yes	Once or less/ month	Never	60000	NA	Neither Poor nor Good	No	Asymptomatic	Don’t know	A moderate amount	Neither Poor nor Good	Neither satisfied nor dissatisfied	NA	A moderate amount	Very much	An extreme amount	Very much	An extreme amount	An extreme amount	An extreme amount	An extreme amount	Very much	A moderate amount	A moderate amount	NA	A little	Moderately	A little	Completely	Mostly	Not at all	Good	NA	Dissatisfied	Neither satisfied nor dissatisfied	Neither satisfied nor dissatisfied	Neither satisfied nor dissatisfied	Satisfied	Neither satisfied nor dissatisfied	Dissatisfied
Yes	40	Female	Male	None	Unskilled (laborer, trader, shopkeeper, hawker, vendor etc.)	Married	Yes	2	Yes	Yes	2-4 times/month	Never	80000	NA	Good	No	Asymptomatic	Don’t know	Not at all	Good	Neither satisfied nor dissatisfied	NA	An extreme amount	Not at all	Not at all	Very much	An extreme amount	Not at all	Not at all	An extreme amount	Not at all	A little	A moderate amount	NA	Mostly	Mostly	Mostly	A little	Moderately	A little	Neither Poor nor Good	NA	Satisfied	Satisfied	Satisfied	Satisfied	Satisfied	Satisfied	Neither satisfied nor dissatisfied
Yes	32	Female	Female	Secondary	Skilled (tailor, beautician, plumbing, hairdresser, carpentry, electrician etc)	Married	Yes	2	Yes	Yes	Once or less/ month	Yes and I was on TB treatment in the past	35000	NA	Very Good	Yes	Asymptomatic	Sex with a man who was HIV+	A little	Poor	Neither satisfied nor dissatisfied	NA	A little	Very much	Very much	A moderate amount	A moderate amount	An extreme amount	An extreme amount	An extreme amount	A little	A moderate amount	Extremely	NA	Moderately	Moderately	Mostly	A little	Moderately	Moderately	Good	NA	Satisfied	Satisfied	Satisfied	Neither satisfied nor dissatisfied	Satisfied	Satisfied	Satisfied
Yes	33	Female	Female	None	Semi-skilled (farming, fishing, mining, forestry etc)	Divorced/Separated	Yes	2	No	Yes	Once or less/ month	Never	45000	NA	Good	No	Asymptomatic	Don’t know	A little	Very Good	Neither satisfied nor dissatisfied	NA	Very much	Very much	Very much	A little	Very much	Not at all	An extreme amount	An extreme amount	A little	A moderate amount	A moderate amount	NA	A little	Moderately	A little	Moderately	Mostly	A little	Neither Poor nor Good	NA	Neither satisfied nor dissatisfied	Dissatisfied	Satisfied	Satisfied	Very satisfied	Satisfied	Neither satisfied nor dissatisfied
Yes	31	Female	Female	None	Unskilled (laborer, trader, shopkeeper, hawker, vendor etc.)	Never married	No	NA	NA	Yes	Once or less/ month	Never	55000	NA	Neither Poor nor Good	Yes	Asymptomatic	Don’t know	A moderate amount	Neither Poor nor Good	Neither satisfied nor dissatisfied	NA	A little	A little	A moderate amount	A moderate amount	Very much	Not at all	A moderate amount	Very much	A little	A moderate amount	A moderate amount	NA	Moderately	Moderately	Not at all	Moderately	A little	A little	Neither Poor nor Good	NA	Dissatisfied	Neither satisfied nor dissatisfied	Neither satisfied nor dissatisfied	Satisfied	Neither satisfied nor dissatisfied	Satisfied	Satisfied
Yes	29	Female	Female	Secondary	Skilled (tailor, beautician, plumbing, hairdresser, carpentry, electrician etc)	Married	Yes	3	Yes	Yes	Once or less/ month	Never	30000	NA	Good	No	Asymptomatic	Sex with a man who was HIV+	A moderate amount	Good	Satisfied	NA	Not at all	Not at all	A moderate amount	Very much	Very much	Not at all	Not at all	Not at all	Very much	Very much	A little	NA	Mostly	Mostly	Mostly	A little	Mostly	Mostly	Good	NA	Satisfied	Satisfied	Satisfied	Satisfied	Satisfied	Satisfied	Satisfied
Yes	34	Female	Female	Secondary	Skilled (tailor, beautician, plumbing, hairdresser, carpentry, electrician etc)	Divorced/Separated	Yes	2	Yes	Yes	2-4 times/month	Never	60000	NA	Good	No	Asymptomatic	Don’t know	A moderate amount	Good	Satisfied	NA	Not at all	A little	Not at all	A little	Not at all	A little	Not at all	Not at all	A moderate amount	Very much	A moderate amount	NA	Mostly	Completely	A little	Mostly	Moderately	Moderately	Good	NA	Satisfied	Satisfied	Satisfied	Very satisfied	Satisfied	Satisfied	Satisfied
Yes	43	Female	Female	Secondary	Skilled (tailor, beautician, plumbing, hairdresser, carpentry, electrician etc)	Married	Yes	4	Yes	No	NA	Never	45000	NA	Good	Yes	Asymptomatic	Don’t know	A little	Good	Satisfied	NA	An extreme amount	An extreme amount	An extreme amount	An extreme amount	An extreme amount	A moderate amount	An extreme amount	An extreme amount	A moderate amount	A moderate amount	Very much	NA	Mostly	Mostly	Not at all	Mostly	Moderately	Moderately	Good	NA	Satisfied	Satisfied	Satisfied	Satisfied	Satisfied	Satisfied	Satisfied
Yes	33	Female	Female	Primary	Unskilled (laborer, trader, shopkeeper, hawker, vendor etc.)	Divorced/Separated	Yes	3	Yes	Yes	Once or less/ month	Never	50000	NA	Good	No	Asymptomatic	Sex with a man who was HIV+	A little	Good	Satisfied	NA	An extreme amount	Very much	An extreme amount	An extreme amount	An extreme amount	Not at all	A moderate amount	Not at all	A little	Very much	Extremely	NA	Mostly	Moderately	Mostly	Moderately	Moderately	Mostly	Good	NA	Satisfied	Satisfied	Satisfied	Satisfied	Satisfied	Very satisfied	Satisfied
Yes	28	Male	Male	Secondary	Skilled (tailor, beautician, plumbing, hairdresser, carpentry, electrician etc)	Never married	No	NA	NA	Yes	2-4 times/month	Never	80000	NA	Good	No	Asymptomatic	Don’t know	Very much	Good	Satisfied	NA	Not at all	Not at all	Not at all	An extreme amount	An extreme amount	Not at all	A little	A moderate amount	Very much	Very much	A moderate amount	NA	Mostly	Completely	A little	Mostly	Moderately	Mostly	Good	NA	Satisfied	Very satisfied	Very satisfied	Very satisfied	Satisfied	Satisfied	Satisfied
Yes	40	Female	Female	Secondary	Skilled (tailor, beautician, plumbing, hairdresser, carpentry, electrician etc)	Living with partner but not married	No	NA	NA	Yes	2-4 times/month	Never	100000	NA	Good	No	Symptomatic	Don’t know	A moderate amount	Good	Very satisfied	NA	Not at all	Not at all	Not at all	An extreme amount	An extreme amount	Not at all	Not at all	Not at all	Very much	Very much	A moderate amount	NA	Mostly	Mostly	Not at all	Moderately	Moderately	Moderately	Good	NA	Satisfied	Satisfied	Satisfied	Very satisfied	Neither satisfied nor dissatisfied	Satisfied	Satisfied
Yes	30	Female	Female	Higher	Others	Never married	Yes	1	No	No	NA	Never	50000	NA	Good	No	Asymptomatic	Sex with a man who was HIV+	A moderate amount	Good	Satisfied	NA	A little	A moderate amount	A moderate amount	Very much	Very much	Not at all	Not at all	Not at all	A moderate amount	Very much	Very much	NA	Completely	Mostly	Moderately	Mostly	Mostly	Completely	Very Good	NA	Satisfied	Satisfied	Satisfied	Satisfied	Satisfied	Very satisfied	Satisfied
Yes	43	Male	Male	Secondary	Semi-skilled (farming, fishing, mining, forestry etc)	Married	Yes	1	Yes	Yes	Once or less/ month	Never	65000	NA	Good	No	Asymptomatic	Don’t know	A little	Good	Satisfied	NA	Very much	Very much	An extreme amount	A moderate amount	An extreme amount	Not at all	An extreme amount	An extreme amount	A moderate amount	Very much	A moderate amount	NA	A little	Moderately	Not at all	Mostly	Mostly	Not at all	Good	NA	Satisfied	Satisfied	Satisfied	Satisfied	Satisfied	Satisfied	Neither satisfied nor dissatisfied
Yes	35	Female	Female	None	No response	Never married	No	NA	NA	Yes	Once or less/ month	Never	100000	NA	Good	No	Asymptomatic	Sex with a man who was HIV+	Very much	Good	Very satisfied	NA	Not at all	Not at all	Not at all	Very much	Very much	Not at all	Very much	Very much	A moderate amount	Very much	Very much	NA	Moderately	Mostly	A little	Mostly	Mostly	Completely	Very Good	NA	Satisfied	Satisfied	Satisfied	Very satisfied	Neither satisfied nor dissatisfied	Satisfied	Neither satisfied nor dissatisfied
Yes	25	Female	Female	Secondary	Unskilled (laborer, trader, shopkeeper, hawker, vendor etc.)	Living with partner but not married	Yes	1	No	No	NA	Never	15000	NA	Good	No	Asymptomatic	Don’t know	A little	Good	Satisfied	NA	A moderate amount	Not at all	A little	A little	A little	A little	A little	A little	A little	A little	Very much	NA	A little	Moderately	Moderately	Moderately	Moderately	Mostly	Neither Poor nor Good	NA	Satisfied	Dissatisfied	Neither satisfied nor dissatisfied	Neither satisfied nor dissatisfied	Satisfied	Satisfied	Satisfied
Yes	40	Female	Female	Quranic	Others	Never married	Yes	1	Yes	Yes	Once or less/ month	Never	30000	NA	Good	No	Asymptomatic	Don’t know	A moderate amount	Very Good	Satisfied	NA	An extreme amount	An extreme amount	An extreme amount	An extreme amount	An extreme amount	An extreme amount	An extreme amount	An extreme amount	A moderate amount	Very much	Extremely	NA	A little	Mostly	Not at all	Moderately	Mostly	Not at all	Good	NA	Satisfied	Neither satisfied nor dissatisfied	Satisfied	Satisfied	Satisfied	Satisfied	Satisfied
Yes	28	Female	Female	Secondary	Unskilled (laborer, trader, shopkeeper, hawker, vendor etc.)	Living with partner but not married	No	NA	NA	No	NA	Never	40000	NA	Good	No	Asymptomatic	Sex with a man who was HIV+	A little	Good	Satisfied	NA	Not at all	Not at all	Not at all	Not at all	Not at all	Not at all	A little	An extreme amount	A moderate amount	A moderate amount	A moderate amount	NA	Moderately	Completely	A little	A little	Mostly	Mostly	Good	NA	Satisfied	Satisfied	Satisfied	Satisfied	Satisfied	Satisfied	Satisfied
Yes	21	Female	Female	Secondary	Unskilled (laborer, trader, shopkeeper, hawker, vendor etc.)	Never married	No	NA	NA	Yes	2-4 times/month	Never	30000	NA	Good	No	Asymptomatic	Sex with a man who was HIV+	A little	Good	Satisfied	NA	Not at all	Not at all	Not at all	A moderate amount	A moderate amount	Not at all	A moderate amount	Not at all	A little	A little	Not at all	NA	Mostly	Mostly	Not at all	A little	A little	Mostly	Good	NA	Satisfied	Neither satisfied nor dissatisfied	Satisfied	Satisfied	Satisfied	Very satisfied	Satisfied
Yes	20	Female	Female	Quranic	Others	Never married	No	NA	NA	Yes	Once or less/ month	Never	25000	NA	Very Good	No	Asymptomatic	Sex with a man who was HIV+	A little	Very Good	Very satisfied	NA	An extreme amount	A moderate amount	An extreme amount	An extreme amount	An extreme amount	Not at all	An extreme amount	An extreme amount	A moderate amount	Very much	A moderate amount	NA	Mostly	Completely	Moderately	Completely	Moderately	Mostly	Good	NA	Satisfied	Satisfied	Very satisfied	Very satisfied	Very satisfied	Very satisfied	Satisfied
Yes	30	Female	Female	Primary	Others	Divorced/Separated	Yes	2	No	Yes	Once or less/ month	Never	40000	NA	Very Good	No	Asymptomatic	Don’t know	Very much	Very Good	Satisfied	NA	Not at all	Not at all	Not at all	A moderate amount	Not at all	Not at all	Not at all	A little	A moderate amount	Very much	Very much	NA	Mostly	Completely	A little	Mostly	Mostly	Completely	Good	NA	Satisfied	Satisfied	Satisfied	Very satisfied	Very satisfied	Very satisfied	Satisfied
Yes	25	Female	Female	Higher	Others	Never married	No	NA	NA	No	NA	Never	60000	NA	Good	No	Asymptomatic	Sex with a man who was HIV+	A little	Good	Satisfied	NA	A moderate amount	An extreme amount	An extreme amount	Very much	Very much	Not at all	A little	A little	A moderate amount	A moderate amount	A little	NA	Completely	Mostly	A little	Moderately	Moderately	A little	Good	NA	Very satisfied	Satisfied	Satisfied	Very satisfied	Very satisfied	Very satisfied	Satisfied
Yes	31	Female	Female	None	Unskilled (laborer, trader, shopkeeper, hawker, vendor etc.)	Married	Yes	2	Yes	Yes	Once or less/ month	Never	15000	NA	Neither Poor nor Good	Yes	Asymptomatic	Sex with a man who was HIV+	A moderate amount	Neither Poor nor Good	Dissatisfied	NA	Not at all	Not at all	Not at all	A little	Not at all	Not at all	Not at all	Not at all	A moderate amount	A moderate amount	A little	NA	Moderately	Moderately	A little	Moderately	Moderately	Moderately	Neither Poor nor Good	NA	Neither satisfied nor dissatisfied	Neither satisfied nor dissatisfied	Dissatisfied	Neither satisfied nor dissatisfied	Neither satisfied nor dissatisfied	Dissatisfied	Neither satisfied nor dissatisfied
Yes	30	Female	Female	Secondary	Unskilled (laborer, trader, shopkeeper, hawker, vendor etc.)	Living with partner but not married	No	NA	NA	Yes	Once or less/ month	Never	60000	NA	Good	No	Asymptomatic	Sex with a man who was HIV+	Very much	Very Good	Satisfied	NA	Not at all	Not at all	Not at all	Very much	A moderate amount	Not at all	A little	Not at all	Very much	Very much	A moderate amount	NA	Completely	Completely	Not at all	Moderately	Moderately	Mostly	Good	NA	Satisfied	Satisfied	Satisfied	Very satisfied	Satisfied	Satisfied	Neither satisfied nor dissatisfied
Yes	40	Female	Female	None	Skilled (tailor, beautician, plumbing, hairdresser, carpentry, electrician etc)	Never married	Yes	2	No	Yes	Once or less/ month	Never	65000	NA	Good	No	Asymptomatic	Sex with a man who was HIV+	A moderate amount	Good	Satisfied	NA	Very much	Very much	Very much	A moderate amount	Very much	Not at all	A moderate amount	An extreme amount	A little	A moderate amount	A moderate amount	NA	Mostly	Moderately	Not at all	Completely	Mostly	A little	Neither Poor nor Good	NA	Neither satisfied nor dissatisfied	Satisfied	Satisfied	Neither satisfied nor dissatisfied	Satisfied	Satisfied	Very satisfied
Yes	25	Female	Female	Secondary	No response	Never married	No	NA	NA	No	NA	Yes and I was on TB treatment in the past	25000	NA	Good	No	Asymptomatic	Don’t know	Very much	Good	Satisfied	NA	Not at all	Not at all	Not at all	Not at all	Not at all	Not at all	Not at all	Not at all	Very much	Very much	Very much	NA	Mostly	Completely	A little	Moderately	Moderately	Mostly	Good	NA	Satisfied	Satisfied	Satisfied	Satisfied	Satisfied	Satisfied	Satisfied
Yes	21	Female	Female	Primary	Unskilled (laborer, trader, shopkeeper, hawker, vendor etc.)	Never married	No	NA	NA	No	NA	Never	10000	NA	Very Good	No	Asymptomatic	Sex with a man who was HIV+	Very much	Good	Satisfied	NA	Not at all	Not at all	Not at all	Not at all	Not at all	Not at all	An extreme amount	An extreme amount	Very much	A moderate amount	Very much	NA	Mostly	Moderately	Moderately	Moderately	Moderately	Moderately	Good	NA	Satisfied	Satisfied	Neither satisfied nor dissatisfied	Satisfied	Satisfied	Satisfied	Neither satisfied nor dissatisfied
Yes	33	Female	Female	Secondary	Skilled (tailor, beautician, plumbing, hairdresser, carpentry, electrician etc)	Divorced/Separated	No	NA	NA	Yes	Once or less/ month	Never	65000	NA	Good	No	Asymptomatic	Don’t know	A moderate amount	Good	Satisfied	NA	Not at all	Not at all	Not at all	Very much	An extreme amount	A little	A moderate amount	Not at all	A moderate amount	Very much	A moderate amount	NA	Mostly	Completely	Moderately	Mostly	Mostly	Moderately	Good	NA	Satisfied	Satisfied	Very satisfied	Very satisfied	Satisfied	Very satisfied	Satisfied
Yes	30	Female	Female	Higher	Highly skilled (nurse, teacher, School of Tech graduate)	Never married	No	NA	NA	No	NA	Never	70000	NA	Good	No	Asymptomatic	Sex with a man who was HIV+	A little	Good	Satisfied	NA	Not at all	Not at all	A moderate amount	An extreme amount	An extreme amount	Not at all	Not at all	Not at all	Very much	Very much	Very much	NA	Mostly	Moderately	Moderately	Moderately	Moderately	Moderately	Very Good	NA	Very satisfied	Very satisfied	Very satisfied	Very satisfied	Very satisfied	Very satisfied	Satisfied
Yes	55	Male	Male	Primary	Skilled (tailor, beautician, plumbing, hairdresser, carpentry, electrician etc)	Married	Yes	7	Yes	Yes	Once or less/ month	Never	80000	NA	Good	No	Asymptomatic	Don’t know	A moderate amount	Good	Satisfied	NA	A little	A little	A moderate amount	Very much	Very much	Not at all	Not at all	Not at all	A moderate amount	Very much	Very much	NA	Mostly	Moderately	Moderately	Mostly	A little	Not at all	Neither Poor nor Good	NA	Satisfied	Neither satisfied nor dissatisfied	Satisfied	Satisfied	Satisfied	Satisfied	Satisfied
Yes	29	Female	Female	None	Unskilled (laborer, trader, shopkeeper, hawker, vendor etc.)	Never married	No	NA	NA	Yes	Once or less/ month	Never	10000	NA	Neither Poor nor Good	Yes	Asymptomatic	Sex with a man who was HIV+	A moderate amount	Neither Poor nor Good	Dissatisfied	NA	Not at all	Not at all	Not at all	Not at all	Not at all	Not at all	Not at all	Not at all	A moderate amount	Very much	A little	NA	A little	Moderately	Moderately	Moderately	Mostly	Moderately	Good	NA	Dissatisfied	Neither satisfied nor dissatisfied	Neither satisfied nor dissatisfied	Neither satisfied nor dissatisfied	Dissatisfied	Satisfied	Neither satisfied nor dissatisfied
Yes	22	Female	Female	None	Others	Never married	No	NA	NA	No	NA	Never	55000	NA	Neither Poor nor Good	No	Asymptomatic	Don’t know	A moderate amount	Good	Neither satisfied nor dissatisfied	NA	Very much	Very much	An extreme amount	A moderate amount	Very much	A little	Very much	Very much	A moderate amount	A moderate amount	A moderate amount	NA	Moderately	A little	Not at all	Moderately	Mostly	Not at all	Neither Poor nor Good	NA	Neither satisfied nor dissatisfied	Neither satisfied nor dissatisfied	Satisfied	Satisfied	Satisfied	Satisfied	Satisfied
Yes	28	Male	Male	Secondary	Semi-skilled (farming, fishing, mining, forestry etc)	Never married	No	NA	NA	Yes	Once or less/ month	Never	20000	NA	Neither Poor nor Good	No	Asymptomatic	Sex with a woman who was HIV+	A moderate amount	Neither Poor nor Good	Dissatisfied	NA	Not at all	A little	Not at all	A little	Not at all	Not at all	A little	Not at all	A moderate amount	A moderate amount	A little	NA	Moderately	Moderately	A little	Moderately	A little	Moderately	Neither Poor nor Good	NA	Neither satisfied nor dissatisfied	Dissatisfied	Neither satisfied nor dissatisfied	Neither satisfied nor dissatisfied	Neither satisfied nor dissatisfied	Neither satisfied nor dissatisfied	Dissatisfied
Yes	35	Female	Female	Primary	Others	Married	Yes	4	Yes	Yes	Once or less/ month	Yes and I was on TB treatment in the past	40000	NA	Poor	Yes	Asymptomatic	Don’t know	A little	Neither Poor nor Good	Neither satisfied nor dissatisfied	NA	Not at all	Not at all	A moderate amount	Not at all	Very much	A little	Not at all	An extreme amount	Not at all	Not at all	Not at all	NA	A little	Moderately	Moderately	Moderately	Mostly	Not at all	Good	NA	Dissatisfied	Dissatisfied	Neither satisfied nor dissatisfied	Very dissatisfied	Very dissatisfied	Very dissatisfied	Satisfied
Yes	64	Male	Male	Secondary	Semi-skilled (farming, fishing, mining, forestry etc)	Married	Yes	5	Yes	No	NA	Never	6000	NA	Good	No	Asymptomatic	Don’t know	A moderate amount	Good	Satisfied	NA	A little	A little	Very much	A moderate amount	Very much	Not at all	Not at all	Not at all	Very much	Very much	Very much	NA	Mostly	A little	A little	Moderately	Mostly	Mostly	Good	NA	Satisfied	Satisfied	Satisfied	Satisfied	Satisfied	Satisfied	Satisfied
Yes	41	Male	Male	Higher	Highly skilled (nurse, teacher, School of Tech graduate)	Married	Yes	3	Yes	Yes	Once or less/ month	Never	90000	NA	Good	No	Asymptomatic	Don’t know	Very much	Good	Very satisfied	NA	Not at all	Not at all	Not at all	An extreme amount	An extreme amount	Not at all	A moderate amount	Very much	Extremely	Very much	A moderate amount	NA	Completely	Completely	Moderately	Mostly	Mostly	Moderately	Good	NA	Satisfied	Satisfied	Very satisfied	Very satisfied	Satisfied	Very satisfied	Satisfied
Yes	41	Female	Female	Higher	Others	Married	Yes	5	Yes	No	NA	Yes and I was on TB treatment in the past	120000	NA	Good	Yes	Asymptomatic	Get infected from husband or wife or long-term partners	A little	Good	Satisfied	NA	An extreme amount	An extreme amount	Very much	Very much	Very much	A moderate amount	A little	Not at all	A moderate amount	Extremely	Extremely	NA	Mostly	Mostly	Moderately	A little	A little	Moderately	Good	NA	Satisfied	Satisfied	Satisfied	Satisfied	Satisfied	Satisfied	Satisfied
Yes	30	Female	Female	Secondary	Others	Divorced/Separated	No	NA	NA	No	NA	Never	30000	NA	Good	Yes	Asymptomatic	Sex with a man who was HIV+	A little	Neither Poor nor Good	Neither satisfied nor dissatisfied	NA	An extreme amount	An extreme amount	An extreme amount	A moderate amount	A moderate amount	An extreme amount	Very much	A moderate amount	A moderate amount	A moderate amount	Extremely	NA	Mostly	Moderately	A little	Mostly	Moderately	Mostly	Very Good	NA	Satisfied	Satisfied	Satisfied	Satisfied	Satisfied	Satisfied	Satisfied
Yes	31	Male	Male	Secondary	Unskilled (laborer, trader, shopkeeper, hawker, vendor etc.)	Never married	No	NA	NA	Yes	Once or less/ month	Never	60000	NA	Good	No	Asymptomatic	Sex with a woman who was HIV+	A moderate amount	Good	Satisfied	NA	Not at all	Not at all	Not at all	An extreme amount	Not at all	Very much	Very much	Very much	Very much	Very much	Very much	NA	Mostly	Mostly	Moderately	Mostly	Moderately	Mostly	Good	NA	Satisfied	Very satisfied	Very satisfied	Very satisfied	Neither satisfied nor dissatisfied	Very satisfied	Neither satisfied nor dissatisfied
Yes	22	Female	Female	Primary	Others	Never married	No	NA	NA	No	NA	Never	45000	NA	Good	No	Asymptomatic	Don’t know	A moderate amount	Very Good	Satisfied	NA	Not at all	Not at all	An extreme amount	A little	An extreme amount	Not at all	An extreme amount	A little	A moderate amount	A moderate amount	A moderate amount	NA	Mostly	Completely	A little	Mostly	Moderately	Mostly	Good	NA	Satisfied	Very satisfied	Satisfied	Very satisfied	Satisfied	Satisfied	Satisfied
Yes	37	Female	Female	Higher	Skilled (tailor, beautician, plumbing, hairdresser, carpentry, electrician etc)	Married	Yes	3	Yes	Yes	Once or less/ month	Never	58000	NA	Good	No	Asymptomatic	Don’t know	A little	Good	Neither satisfied nor dissatisfied	NA	Very much	Very much	An extreme amount	A moderate amount	An extreme amount	A little	A moderate amount	Very much	A little	A moderate amount	A moderate amount	NA	A little	Moderately	Not at all	A little	Moderately	A little	Neither Poor nor Good	NA	Satisfied	Satisfied	Satisfied	Neither satisfied nor dissatisfied	Satisfied	Satisfied	Neither satisfied nor dissatisfied
Yes	20	Female	Female	Secondary	Others	Never married	No	NA	NA	No	NA	Never	20000	NA	Good	Yes	Asymptomatic	Sex with a man who was HIV+	A little	Poor	Dissatisfied	NA	A moderate amount	A moderate amount	A moderate amount	A moderate amount	A moderate amount	A moderate amount	Very much	Very much	A little	A little	Extremely	NA	Completely	A little	Not at all	Moderately	A little	A little	Very Good	NA	Satisfied	Satisfied	Satisfied	Satisfied	Satisfied	Satisfied	Satisfied
Yes	36	Female	Female	Primary	Skilled (tailor, beautician, plumbing, hairdresser, carpentry, electrician etc)	Married	Yes	4	Yes	No	NA	Never	50000	NA	Good	Yes	Asymptomatic	Get infected from husband or wife or long-term partners	A little	Good	Satisfied	NA	Very much	A moderate amount	Very much	Very much	Very much	Very much	A little	A little	A moderate amount	A moderate amount	Very much	NA	Mostly	Mostly	Moderately	Moderately	Moderately	Moderately	Good	NA	Satisfied	Satisfied	Satisfied	Satisfied	Satisfied	Satisfied	Very satisfied
Yes	30	Female	Female	Secondary	Unskilled (laborer, trader, shopkeeper, hawker, vendor etc.)	Never married	No	NA	NA	Yes	Once or less/ month	Never	15000	NA	Neither Poor nor Good	Yes	Asymptomatic	Sex with a man who was HIV+	A moderate amount	Neither Poor nor Good	Dissatisfied	NA	Not at all	Not at all	Not at all	Not at all	Not at all	Not at all	Not at all	Not at all	A moderate amount	A little	A moderate amount	NA	Moderately	Moderately	Mostly	Moderately	A little	Moderately	Neither Poor nor Good	NA	Dissatisfied	Neither satisfied nor dissatisfied	Neither satisfied nor dissatisfied	Neither satisfied nor dissatisfied	Dissatisfied	Neither satisfied nor dissatisfied	Neither satisfied nor dissatisfied
Yes	32	Female	Female	Secondary	Skilled (tailor, beautician, plumbing, hairdresser, carpentry, electrician etc)	Married	Yes	4	Yes	Yes	Once or less/ month	Never	50000	NA	Good	No	Asymptomatic	Sex with a man who was HIV+	A moderate amount	Good	Satisfied	NA	A moderate amount	Not at all	A little	An extreme amount	An extreme amount	A little	Not at all	Not at all	A little	Very much	Extremely	NA	Mostly	Mostly	Moderately	Moderately	A little	A little	Good	NA	Satisfied	Satisfied	Satisfied	Satisfied	Satisfied	Very satisfied	Dissatisfied
Yes	19	Male	Male	Secondary	Others	Living with partner but not married	No	NA	NA	Yes	Once or less/ month	Never	30000	NA	Good	No	Asymptomatic	Sex with a woman who was HIV+	Very much	Good	Satisfied	NA	A moderate amount	Not at all	Not at all	An extreme amount	An extreme amount	Not at all	Not at all	Not at all	A moderate amount	Extremely	Extremely	NA	Completely	Completely	A little	Mostly	Completely	Completely	Very Good	NA	Very satisfied	Very satisfied	Very satisfied	Very satisfied	Very satisfied	Very satisfied	Very satisfied
Yes	33	Female	Female	Secondary	Unskilled (laborer, trader, shopkeeper, hawker, vendor etc.)	Never married	Yes	2	No	Yes	Once or less/ month	Never	50000	NA	Neither Poor nor Good	Yes	Asymptomatic	Don’t know	A little	Neither Poor nor Good	Neither satisfied nor dissatisfied	NA	Not at all	Not at all	A moderate amount	A little	Not at all	Not at all	Not at all	An extreme amount	A little	A little	A little	NA	A little	Not at all	Not at all	Moderately	A little	A little	Neither Poor nor Good	NA	Very dissatisfied	Very dissatisfied	Dissatisfied	Dissatisfied	Very dissatisfied	Very dissatisfied	Very dissatisfied
Yes	31	Female	Female	Secondary	Unskilled (laborer, trader, shopkeeper, hawker, vendor etc.)	Married	Yes	4	No	Yes	Once or less/ month	Never	12000	NA	Neither Poor nor Good	Yes	Asymptomatic	Get infected from husband or wife or long-term partners	A moderate amount	Neither Poor nor Good	Dissatisfied	NA	Not at all	Not at all	Not at all	A little	Not at all	Not at all	A little	A moderate amount	A moderate amount	A moderate amount	A moderate amount	NA	Moderately	A little	Moderately	Not at all	A little	Moderately	Neither Poor nor Good	NA	Neither satisfied nor dissatisfied	Dissatisfied	Neither satisfied nor dissatisfied	Neither satisfied nor dissatisfied	Neither satisfied nor dissatisfied	Dissatisfied	Neither satisfied nor dissatisfied
Yes	33	Male	Male	Secondary	Skilled (tailor, beautician, plumbing, hairdresser, carpentry, electrician etc)	Never married	No	NA	NA	No	NA	Never	45000	NA	Neither Poor nor Good	No	Asymptomatic	Sex with a man who was HIV+	A moderate amount	Neither Poor nor Good	Neither satisfied nor dissatisfied	NA	Not at all	Not at all	Not at all	A moderate amount	An extreme amount	Not at all	An extreme amount	Very much	A moderate amount	A moderate amount	A moderate amount	NA	Mostly	Mostly	Not at all	Mostly	Moderately	Not at all	Good	NA	Neither satisfied nor dissatisfied	Satisfied	Satisfied	Satisfied	Satisfied	Satisfied	Neither satisfied nor dissatisfied
Yes	28	Female	Female	Quranic	Skilled (tailor, beautician, plumbing, hairdresser, carpentry, electrician etc)	Married	Yes	4	Yes	Yes	Once or less/ month	Never	30000	NA	Neither Poor nor Good	Yes	Asymptomatic	Get infected from husband or wife or long-term partners	A moderate amount	Neither Poor nor Good	Neither satisfied nor dissatisfied	NA	An extreme amount	An extreme amount	An extreme amount	A moderate amount	An extreme amount	Not at all	An extreme amount	An extreme amount	A moderate amount	A moderate amount	A moderate amount	NA	A little	Moderately	Not at all	Completely	Moderately	A little	Neither Poor nor Good	NA	Dissatisfied	Neither satisfied nor dissatisfied	Neither satisfied nor dissatisfied	Neither satisfied nor dissatisfied	Neither satisfied nor dissatisfied	Satisfied	Satisfied
Yes	35	Female	Female	None	Unskilled (laborer, trader, shopkeeper, hawker, vendor etc.)	Divorced/Separated	Yes	2	No	No	NA	Yes and I was on TB treatment in the past	50000	NA	Good	No	Asymptomatic	Don’t know	A moderate amount	Good	Satisfied	NA	Not at all	A little	An extreme amount	Very much	A moderate amount	Not at all	An extreme amount	An extreme amount	A moderate amount	Very much	Very much	NA	Completely	A little	A little	Mostly	Moderately	Not at all	Neither Poor nor Good	NA	Satisfied	Satisfied	Satisfied	Satisfied	Satisfied	Satisfied	Neither satisfied nor dissatisfied
Yes	30	Female	Female	Quranic	Others	Married	Yes	4	Yes	Yes	Once or less/ month	Never	30000	NA	Good	Yes	Asymptomatic	Don’t know	A little	Neither Poor nor Good	Satisfied	NA	Not at all	Not at all	An extreme amount	Very much	Very much	Not at all	An extreme amount	Very much	A moderate amount	Extremely	A moderate amount	NA	Mostly	Completely	Not at all	A little	Mostly	Not at all	Good	NA	Satisfied	Satisfied	Satisfied	Satisfied	Satisfied	Very satisfied	Neither satisfied nor dissatisfied
Yes	27	Female	Female	Secondary	Unskilled (laborer, trader, shopkeeper, hawker, vendor etc.)	Never married	No	NA	NA	Yes	Once or less/ month	Never	25000	NA	Good	No	Asymptomatic	Don’t know	Very much	Very Good	Satisfied	NA	Not at all	Not at all	Not at all	A moderate amount	An extreme amount	Not at all	A moderate amount	Not at all	Very much	Very much	A moderate amount	NA	Moderately	Completely	Not at all	Mostly	Moderately	Mostly	Good	NA	Satisfied	Satisfied	Satisfied	Very satisfied	Satisfied	Very satisfied	Satisfied
Yes	40	Male	Male	Quranic	Skilled (tailor, beautician, plumbing, hairdresser, carpentry, electrician etc)	Married	Yes	5	Yes	Yes	2-4 times/month	Yes and I was on TB treatment in the past	32000	NA	Good	No	Asymptomatic	Sex with a woman who was HIV+	Very much	Good	Neither satisfied nor dissatisfied	NA	A little	A little	A little	Not at all	Not at all	Not at all	Not at all	Not at all	A little	A little	A little	NA	A little	A little	Moderately	A little	Moderately	Moderately	Very Good	NA	Dissatisfied	Dissatisfied	Dissatisfied	Neither satisfied nor dissatisfied	Satisfied	Neither satisfied nor dissatisfied	Very satisfied
Yes	37	Female	Female	None	Unskilled (laborer, trader, shopkeeper, hawker, vendor etc.)	Never married	No	NA	NA	Yes	Once or less/ month	Yes and I was on TB treatment in the past	47000	NA	Neither Poor nor Good	Yes	Asymptomatic	Sex with a man who was HIV+	A little	Neither Poor nor Good	Dissatisfied	NA	A little	A little	Not at all	A little	A little	Not at all	A little	A little	A little	A little	Not at all	NA	Not at all	A little	Not at all	A little	A little	A little	Neither Poor nor Good	NA	Neither satisfied nor dissatisfied	Dissatisfied	Neither satisfied nor dissatisfied	Neither satisfied nor dissatisfied	Neither satisfied nor dissatisfied	Very dissatisfied	Neither satisfied nor dissatisfied
Yes	46	Female	Female	None	No response	Divorced/Separated	Yes	6	No	Yes	Once or less/ month	Never	10000	NA	Very Good	No	Symptomatic	Don’t know	A moderate amount	Good	Neither satisfied nor dissatisfied	NA	A little	Not at all	An extreme amount	A moderate amount	Very much	Not at all	Not at all	Not at all	A little	Very much	A moderate amount	NA	Moderately	A little	A little	A little	A little	A little	Good	NA	Satisfied	Satisfied	Satisfied	Satisfied	Satisfied	Dissatisfied	Dissatisfied
Yes	30	Male	Male	Primary	Skilled (tailor, beautician, plumbing, hairdresser, carpentry, electrician etc)	Married	Yes	2	Yes	Yes	Once or less/ month	Never	65000	NA	Good	No	Asymptomatic	Don’t know	A moderate amount	Good	Satisfied	NA	Not at all	Not at all	An extreme amount	Very much	An extreme amount	Not at all	An extreme amount	An extreme amount	Very much	Very much	A moderate amount	NA	Mostly	Mostly	Mostly	Mostly	Mostly	Moderately	Good	NA	Satisfied	Satisfied	Satisfied	Satisfied	Satisfied	Very satisfied	Neither satisfied nor dissatisfied
Yes	45	Male	Male	Primary	Skilled (tailor, beautician, plumbing, hairdresser, carpentry, electrician etc)	Married	Yes	4	Yes	Yes	2-4 times/month	Never	70000	NA	Good	No	Asymptomatic	Don’t know	Very much	Very Good	Satisfied	NA	Not at all	Not at all	Not at all	A moderate amount	An extreme amount	Not at all	A moderate amount	Not at all	Very much	Very much	A moderate amount	NA	Mostly	Completely	Moderately	Mostly	Mostly	Mostly	Good	NA	Satisfied	Satisfied	Satisfied	Very satisfied	Satisfied	Satisfied	Satisfied
Yes	29	Female	Female	Higher	Skilled (tailor, beautician, plumbing, hairdresser, carpentry, electrician etc)	Never married	No	NA	NA	Yes	Once or less/ month	Never	45000	NA	Very Good	No	Asymptomatic	Don’t know	A moderate amount	Very Good	Satisfied	NA	Not at all	Not at all	Not at all	An extreme amount	An extreme amount	Not at all	Very much	Not at all	A moderate amount	Very much	Very much	NA	Mostly	Completely	Mostly	Completely	Mostly	Mostly	Good	NA	Satisfied	Very satisfied	Very satisfied	Very satisfied	Satisfied	Very satisfied	Satisfied
Yes	41	Female	Female	Quranic	Unskilled (laborer, trader, shopkeeper, hawker, vendor etc.)	Married	Yes	5	Yes	Yes	Once or less/ month	Never	70000	NA	Good	Yes	Asymptomatic	Get infected from husband or wife or long-term partners	A little	Good	Neither satisfied nor dissatisfied	NA	An extreme amount	An extreme amount	An extreme amount	Very much	Very much	Not at all	Not at all	Not at all	Very much	A little	Very much	NA	Mostly	Mostly	Mostly	A little	A little	A little	Good	NA	Satisfied	Satisfied	Satisfied	Satisfied	Satisfied	Neither satisfied nor dissatisfied	Neither satisfied nor dissatisfied
Yes	45	Female	Female	Secondary	Others	Divorced/Separated	Yes	3	Yes	Yes	Once or less/ month	Never	40000	NA	Good	No	Asymptomatic	Don’t know	Very much	Very Good	Satisfied	NA	Not at all	Not at all	Not at all	Very much	An extreme amount	Not at all	A moderate amount	Not at all	Very much	Very much	A moderate amount	NA	Mostly	Completely	Moderately	Mostly	Moderately	A little	Good	NA	Satisfied	Satisfied	Satisfied	Very satisfied	Satisfied	Satisfied	Satisfied
Yes	31	Female	Female	None	Others	Divorced/Separated	Yes	2	No	No	NA	Never	60000	NA	Good	No	Asymptomatic	Don’t know	A little	Neither Poor nor Good	Dissatisfied	NA	Not at all	A little	A moderate amount	Not at all	Not at all	Not at all	An extreme amount	An extreme amount	A little	A moderate amount	A moderate amount	NA	Moderately	Moderately	Moderately	Moderately	Moderately	Moderately	Neither Poor nor Good	NA	Dissatisfied	Dissatisfied	Dissatisfied	Dissatisfied	Very dissatisfied	Very dissatisfied	Very satisfied
Yes	43	Female	Female	Secondary	Others	Married	Yes	4	Yes	Yes	More than 4 times/month	Never	120000	NA	Good	No	Asymptomatic	Don’t know	A little	Neither Poor nor Good	Satisfied	NA	Not at all	Not at all	Not at all	Very much	Very much	Not at all	Very much	Not at all	A moderate amount	A moderate amount	A moderate amount	NA	Mostly	Completely	Completely	A little	A little	A little	Good	NA	Neither satisfied nor dissatisfied	Neither satisfied nor dissatisfied	Neither satisfied nor dissatisfied	Very dissatisfied	Very dissatisfied	Dissatisfied	Neither satisfied nor dissatisfied
Yes	33	Male	Male	Secondary	Semi-skilled (farming, fishing, mining, forestry etc)	Married	Yes	2	Yes	No	NA	Never	80000	NA	Good	No	Asymptomatic	Don’t know	A moderate amount	Good	Neither satisfied nor dissatisfied	NA	Very much	Very much	An extreme amount	A moderate amount	An extreme amount	Not at all	An extreme amount	An extreme amount	A little	A moderate amount	A moderate amount	NA	Not at all	Moderately	Not at all	Moderately	Moderately	A little	Good	NA	Neither satisfied nor dissatisfied	Neither satisfied nor dissatisfied	Satisfied	Satisfied	Satisfied	Satisfied	Satisfied
Yes	21	Female	Female	None	Skilled (tailor, beautician, plumbing, hairdresser, carpentry, electrician etc)	Never married	No	NA	NA	Yes	Once or less/ month	Never	40000	NA	Very Good	No	Asymptomatic	Don’t know	Very much	Very Good	Satisfied	NA	Not at all	Not at all	Not at all	An extreme amount	Very much	Not at all	Very much	Very much	Very much	A moderate amount	Very much	NA	Mostly	Mostly	Not at all	Moderately	A little	Mostly	Good	NA	Satisfied	Very satisfied	Satisfied	Very satisfied	Neither satisfied nor dissatisfied	Very satisfied	Very satisfied
Yes	40	Male	Male	Secondary	Semi-skilled (farming, fishing, mining, forestry etc)	Married	Yes	2	No	Yes	Once or less/ month	Never	18000	NA	Very Good	No	Symptomatic	Sex with a woman who was HIV+	A moderate amount	Neither Poor nor Good	Dissatisfied	NA	A little	Not at all	Not at all	Not at all	Not at all	Not at all	Not at all	Not at all	A little	A little	A moderate amount	NA	A little	A little	Moderately	A little	A little	Moderately	Neither Poor nor Good	NA	Dissatisfied	Dissatisfied	Neither satisfied nor dissatisfied	Dissatisfied	Neither satisfied nor dissatisfied	Dissatisfied	Neither satisfied nor dissatisfied
Yes	33	Female	Female	Primary	Unskilled (laborer, trader, shopkeeper, hawker, vendor etc.)	Never married	No	NA	NA	Yes	Once or less/ month	Never	20000	NA	Neither Poor nor Good	Yes	Asymptomatic	Sex with a man who was HIV+	A moderate amount	Neither Poor nor Good	Neither satisfied nor dissatisfied	NA	Not at all	Not at all	Not at all	Not at all	Not at all	Not at all	Not at all	Not at all	A moderate amount	A moderate amount	A moderate amount	NA	Moderately	A little	Moderately	Mostly	Moderately	Moderately	Neither Poor nor Good	NA	Neither satisfied nor dissatisfied	Neither satisfied nor dissatisfied	Neither satisfied nor dissatisfied	Neither satisfied nor dissatisfied	Satisfied	Neither satisfied nor dissatisfied	Neither satisfied nor dissatisfied
Yes	39	Female	Female	Secondary	Unskilled (laborer, trader, shopkeeper, hawker, vendor etc.)	Married	Yes	6	Yes	Yes	Once or less/ month	Never	15000	NA	Neither Poor nor Good	Yes	Asymptomatic	Sex with a man who was HIV+	Not at all	Poor	Dissatisfied	NA	A little	Not at all	A little	A little	A moderate amount	A moderate amount	Very much	An extreme amount	A little	A little	A little	NA	Moderately	Moderately	Moderately	Moderately	A little	A little	Neither Poor nor Good	NA	Satisfied	Satisfied	Neither satisfied nor dissatisfied	Neither satisfied nor dissatisfied	Neither satisfied nor dissatisfied	Neither satisfied nor dissatisfied	Neither satisfied nor dissatisfied
Yes	21	Female	Female	Secondary	Others	Never married	No	NA	NA	No	NA	Never	25000	NA	Good	Yes	Asymptomatic	Sex with a man who was HIV+	A moderate amount	Good	Satisfied	NA	A moderate amount	A little	A little	Very much	An extreme amount	Not at all	Not at all	Not at all	A little	Very much	Very much	NA	Mostly	Mostly	Mostly	Moderately	Moderately	Moderately	Good	NA	Satisfied	Very satisfied	Very satisfied	Very satisfied	Satisfied	Very satisfied	Satisfied
Yes	32	Female	Female	Secondary	No response	Divorced/Separated	No	NA	NA	No	NA	Never	75000	NA	Very Good	No	Asymptomatic	Don’t know	A moderate amount	Good	Satisfied	NA	Not at all	Not at all	Not at all	An extreme amount	An extreme amount	Not at all	An extreme amount	Not at all	Very much	Extremely	A moderate amount	NA	Mostly	Completely	A little	Mostly	Mostly	Moderately	Very Good	NA	Satisfied	Very satisfied	Very satisfied	Very satisfied	Satisfied	Very satisfied	Satisfied
Yes	37	Female	Female	Secondary	Semi-skilled (farming, fishing, mining, forestry etc)	Divorced/Separated	No	NA	NA	Yes	2-4 times/month	Never	45000	NA	Good	No	Asymptomatic	Don’t know	Very much	Good	Neither satisfied nor dissatisfied	NA	Not at all	Not at all	Not at all	A moderate amount	An extreme amount	Not at all	A moderate amount	Not at all	Very much	Very much	A moderate amount	NA	Mostly	Completely	A little	Mostly	Moderately	Mostly	Good	NA	Satisfied	Satisfied	Very satisfied	Very satisfied	Satisfied	Satisfied	Satisfied
Yes	34	Male	Male	Primary	Semi-skilled (farming, fishing, mining, forestry etc)	Married	Yes	5	Yes	Yes	Once or less/ month	Yes and I was on TB treatment in the past	30000	NA	Good	Yes	Asymptomatic	Don’t know	A little	Good	Satisfied	NA	Not at all	Not at all	Not at all	Not at all	Not at all	Not at all	Not at all	Not at all	A little	A little	Very much	NA	Moderately	A little	Moderately	Completely	Completely	Mostly	Good	NA	Satisfied	Satisfied	Very satisfied	Very dissatisfied	Satisfied	Satisfied	Satisfied
Yes	47	Male	Male	Secondary	Unskilled (laborer, trader, shopkeeper, hawker, vendor etc.)	Married	Yes	3	Yes	No	NA	Never	50000	NA	Poor	No	Asymptomatic	Sex with a woman who was HIV+	A moderate amount	Neither Poor nor Good	Neither satisfied nor dissatisfied	NA	A moderate amount	Not at all	An extreme amount	A moderate amount	A little	Very much	A little	Not at all	A moderate amount	A moderate amount	A moderate amount	NA	Moderately	Moderately	A little	Completely	Moderately	A little	Good	NA	Very dissatisfied	Neither satisfied nor dissatisfied	Neither satisfied nor dissatisfied	Very dissatisfied	Very dissatisfied	Very dissatisfied	Satisfied
Yes	29	Female	Female	Quranic	Unskilled (laborer, trader, shopkeeper, hawker, vendor etc.)	Divorced/Separated	Yes	3	No	No	NA	Never	45000	NA	Very Good	No	Asymptomatic	Don’t know	A moderate amount	Good	Very satisfied	NA	A moderate amount	A moderate amount	An extreme amount	An extreme amount	An extreme amount	Not at all	A moderate amount	An extreme amount	Very much	Very much	A moderate amount	NA	Mostly	Completely	Not at all	Mostly	Moderately	A little	Good	NA	Satisfied	Satisfied	Satisfied	Satisfied	Very satisfied	Very satisfied	Satisfied
Yes	37	Female	Female	Primary	Unskilled (laborer, trader, shopkeeper, hawker, vendor etc.)	Married	Yes	5	Yes	Yes	Once or less/ month	Never	15000	NA	Neither Poor nor Good	Yes	Asymptomatic	Sex with a man who was HIV+	A little	Neither Poor nor Good	Dissatisfied	NA	Not at all	Not at all	Not at all	Not at all	Not at all	Not at all	Not at all	Not at all	A moderate amount	A moderate amount	A moderate amount	NA	Moderately	Moderately	A little	Moderately	A little	Moderately	Neither Poor nor Good	NA	Neither satisfied nor dissatisfied	Dissatisfied	Neither satisfied nor dissatisfied	Dissatisfied	Neither satisfied nor dissatisfied	Neither satisfied nor dissatisfied	Neither satisfied nor dissatisfied
Yes	28	Female	Female	Secondary	Unskilled (laborer, trader, shopkeeper, hawker, vendor etc.)	Divorced/Separated	No	NA	NA	Yes	2-4 times/month	Never	55000	NA	Very Good	No	Asymptomatic	Don’t know	A moderate amount	Good	Very satisfied	NA	Not at all	Not at all	Not at all	Very much	Very much	A little	Very much	Very much	A moderate amount	Very much	Very much	NA	Mostly	Completely	Mostly	Mostly	Mostly	Mostly	Good	NA	Satisfied	Very satisfied	Very satisfied	Very satisfied	Satisfied	Very satisfied	Dissatisfied
Yes	33	Female	Female	Secondary	Skilled (tailor, beautician, plumbing, hairdresser, carpentry, electrician etc)	Divorced/Separated	No	NA	NA	Yes	Once or less/ month	Never	65000	NA	Good	No	Asymptomatic	Don’t know	A moderate amount	Good	Satisfied	NA	Not at all	Not at all	Not at all	Very much	An extreme amount	A little	A moderate amount	Not at all	A moderate amount	Very much	Very much	NA	Mostly	Completely	Mostly	Completely	Mostly	Moderately	Good	NA	Satisfied	Satisfied	Satisfied	Very satisfied	Satisfied	Very satisfied	Satisfied
Yes	25	Female	Female	Higher	Others	Living with partner but not married	No	NA	NA	No	NA	Never	100000	NA	Neither Poor nor Good	Yes	Asymptomatic	Sex with a man who was HIV+	A little	Neither Poor nor Good	Dissatisfied	NA	Not at all	Not at all	Not at all	A little	Not at all	Not at all	Not at all	Not at all	A moderate amount	A little	A little	NA	Moderately	Moderately	Moderately	Moderately	Mostly	Moderately	Neither Poor nor Good	NA	Dissatisfied	Neither satisfied nor dissatisfied	Dissatisfied	Neither satisfied nor dissatisfied	Neither satisfied nor dissatisfied	Neither satisfied nor dissatisfied	Neither satisfied nor dissatisfied
Yes	28	Female	Female	Higher	Skilled (tailor, beautician, plumbing, hairdresser, carpentry, electrician etc)	Never married	No	NA	NA	Yes	Once or less/ month	Never	120000	NA	Very Good	No	Asymptomatic	Don’t know	Very much	Very Good	Satisfied	NA	Not at all	Not at all	Not at all	An extreme amount	An extreme amount	Not at all	An extreme amount	An extreme amount	Very much	Very much	A moderate amount	NA	Mostly	Completely	Mostly	Mostly	Mostly	Mostly	Good	NA	Very satisfied	Very satisfied	Very satisfied	Very satisfied	Satisfied	Very satisfied	Satisfied
Yes	44	Male	Male	Primary	Skilled (tailor, beautician, plumbing, hairdresser, carpentry, electrician etc)	Married	Yes	14	Yes	Yes	Once or less/ month	Yes and I was on TB treatment in the past	55000	NA	Good	No	Asymptomatic	Don’t know	A moderate amount	Good	Neither satisfied nor dissatisfied	NA	A moderate amount	An extreme amount	Very much	An extreme amount	Very much	An extreme amount	Very much	An extreme amount	A moderate amount	A moderate amount	A moderate amount	NA	A little	Moderately	Not at all	Moderately	Moderately	Not at all	Good	NA	Neither satisfied nor dissatisfied	Neither satisfied nor dissatisfied	Neither satisfied nor dissatisfied	Neither satisfied nor dissatisfied	Satisfied	Satisfied	Neither satisfied nor dissatisfied
Yes	36	Male	Male	None	Semi-skilled (farming, fishing, mining, forestry etc)	Married	Yes	4	Yes	No	NA	Yes and I was on TB treatment in the past	25000	NA	Good	No	Asymptomatic	Don’t know	A moderate amount	Neither Poor nor Good	Very dissatisfied	NA	Not at all	A little	Not at all	Not at all	A moderate amount	A moderate amount	An extreme amount	An extreme amount	A moderate amount	A moderate amount	A little	NA	Moderately	Moderately	Moderately	A little	Mostly	Moderately	Good	NA	Dissatisfied	Dissatisfied	Neither satisfied nor dissatisfied	Very dissatisfied	Very dissatisfied	Very dissatisfied	Satisfied
Yes	30	Male	Male	Secondary	Skilled (tailor, beautician, plumbing, hairdresser, carpentry, electrician etc)	Never married	No	NA	NA	No	NA	Never	30000	NA	Very Good	No	Asymptomatic	Don’t know	A moderate amount	Neither Poor nor Good	Satisfied	NA	Not at all	Not at all	A little	Not at all	Not at all	Not at all	Not at all	Not at all	A moderate amount	A moderate amount	A moderate amount	NA	Mostly	Mostly	A little	Mostly	Mostly	Moderately	Good	NA	Satisfied	Neither satisfied nor dissatisfied	Very satisfied	Satisfied	Satisfied	Very satisfied	Very satisfied
Yes	49	Female	Female	Secondary	Skilled (tailor, beautician, plumbing, hairdresser, carpentry, electrician etc)	Married	Yes	5	Yes	Yes	Once or less/ month	Yes and I was on TB treatment in the past	5000	NA	Very Good	No	Asymptomatic	Sex with a man who was HIV+	A little	Good	Neither satisfied nor dissatisfied	NA	Not at all	Not at all	Not at all	Not at all	Not at all	Not at all	Not at all	Not at all	A little	A little	A little	NA	Completely	Completely	Moderately	Mostly	Completely	Mostly	Good	NA	Satisfied	Satisfied	Satisfied	Satisfied	Satisfied	Satisfied	Satisfied
Yes	42	Female	Female	Primary	Others	Never married	No	NA	NA	Yes	Once or less/ month	Never	25000	NA	Very Good	No	Asymptomatic	Sex with a man who was HIV+	A moderate amount	Good	Satisfied	NA	Not at all	Not at all	Not at all	An extreme amount	Very much	Not at all	An extreme amount	An extreme amount	Very much	Very much	A little	NA	Mostly	Completely	Not at all	Moderately	Moderately	Moderately	Good	NA	Satisfied	Satisfied	Very satisfied	Satisfied	Very satisfied	Very satisfied	Dissatisfied
Yes	36	Male	Male	Secondary	Unskilled (laborer, trader, shopkeeper, hawker, vendor etc.)	Married	Yes	8	Yes	Yes	Once or less/ month	Never	450000	NA	Very Good	No	Asymptomatic	Sex with a woman who was HIV+	Very much	Very Good	Very satisfied	NA	Not at all	Not at all	Not at all	An extreme amount	An extreme amount	Not at all	Not at all	Not at all	Very much	Extremely	Extremely	NA	Completely	Completely	A little	Moderately	Mostly	Moderately	Very Good	NA	Very satisfied	Very satisfied	Very satisfied	Very satisfied	Very satisfied	Very satisfied	Satisfied
Yes	21	Female	Female	Secondary	Skilled (tailor, beautician, plumbing, hairdresser, carpentry, electrician etc)	Never married	No	NA	NA	Yes	Once or less/ month	Never	45000	NA	Good	No	Asymptomatic	Don’t know	A little	Good	Satisfied	NA	Very much	Very much	An extreme amount	Very much	An extreme amount	Not at all	Very much	An extreme amount	A little	Very much	Very much	NA	Mostly	Moderately	A little	Mostly	Mostly	Not at all	Good	NA	Satisfied	Satisfied	Satisfied	Satisfied	Satisfied	Satisfied	Neither satisfied nor dissatisfied
Yes	36	Female	Female	None	Unskilled (laborer, trader, shopkeeper, hawker, vendor etc.)	Divorced/Separated	Yes	4	No	No	NA	Never	40000	NA	Good	Yes	Asymptomatic	Don’t know	A moderate amount	Neither Poor nor Good	Neither satisfied nor dissatisfied	NA	A little	A little	Very much	A moderate amount	An extreme amount	Not at all	An extreme amount	An extreme amount	A moderate amount	A moderate amount	A moderate amount	NA	A little	Moderately	Not at all	Mostly	Moderately	Not at all	Good	NA	Satisfied	Satisfied	Satisfied	Satisfied	Very satisfied	Very satisfied	Dissatisfied
Yes	23	Male	Male	Secondary	Skilled (tailor, beautician, plumbing, hairdresser, carpentry, electrician etc)	Never married	No	NA	NA	No	NA	Yes and I was on TB treatment in the past	35000	NA	Very Good	No	Asymptomatic	Sex with a woman who was HIV+	A moderate amount	Good	Satisfied	NA	An extreme amount	Not at all	Not at all	An extreme amount	An extreme amount	Not at all	Not at all	Not at all	A moderate amount	Very much	Very much	NA	Mostly	Mostly	Mostly	Mostly	Mostly	Mostly	Very Good	NA	Very satisfied	Very satisfied	Very satisfied	Very satisfied	Very satisfied	Very satisfied	Very satisfied
Yes	30	Female	Female	Primary	Semi-skilled (farming, fishing, mining, forestry etc)	Divorced/Separated	No	NA	NA	Yes	2-4 times/month	Never	35000	NA	Good	No	Asymptomatic	Don’t know	A moderate amount	Good	Very satisfied	NA	Not at all	Not at all	Not at all	A moderate amount	A moderate amount	Not at all	A moderate amount	Not at all	Very much	Very much	A moderate amount	NA	Mostly	Completely	Not at all	Moderately	Moderately	Moderately	Good	NA	Satisfied	Satisfied	Satisfied	Very satisfied	Neither satisfied nor dissatisfied	Very satisfied	Satisfied
Yes	28	Female	Female	Primary	Others	Living with partner but not married	Yes	2	No	No	NA	Never	30000	NA	Good	No	Asymptomatic	Don’t know	A moderate amount	Good	Neither satisfied nor dissatisfied	NA	Not at all	Not at all	A moderate amount	Not at all	A moderate amount	A little	An extreme amount	An extreme amount	A moderate amount	A little	A little	NA	A little	Moderately	A little	Moderately	Moderately	Moderately	Good	NA	Dissatisfied	Dissatisfied	Satisfied	Neither satisfied nor dissatisfied	Neither satisfied nor dissatisfied	Neither satisfied nor dissatisfied	Satisfied
Yes	29	Male	Male	Higher	Skilled (tailor, beautician, plumbing, hairdresser, carpentry, electrician etc)	Never married	No	NA	NA	No	NA	Never	45000	NA	Very Good	No	Asymptomatic	Don’t know	Very much	Very Good	Very satisfied	NA	Not at all	Not at all	Not at all	An extreme amount	An extreme amount	Not at all	Not at all	A moderate amount	Very much	Very much	A moderate amount	NA	Mostly	Completely	Moderately	Mostly	Mostly	Completely	Good	NA	Satisfied	Satisfied	Very satisfied	Very satisfied	Satisfied	Very satisfied	Very satisfied
Yes	34	Female	Female	Higher	Others	Never married	Yes	1	Yes	No	NA	Yes and I was on TB treatment in the past	30000	NA	Very Good	No	Asymptomatic	Sex with a man who was HIV+	Very much	Very Good	Very satisfied	NA	Not at all	Not at all	Not at all	Very much	An extreme amount	Not at all	Not at all	Not at all	Extremely	Extremely	Extremely	NA	Completely	Completely	Completely	Completely	Mostly	Completely	Very Good	NA	Very satisfied	Very satisfied	Very satisfied	Very satisfied	Very satisfied	Very satisfied	Satisfied
Yes	28	Male	Male	Secondary	Unskilled (laborer, trader, shopkeeper, hawker, vendor etc.)	Never married	No	NA	NA	No	NA	Never	47000	NA	Good	No	Asymptomatic	Sex with a man who was HIV+	A moderate amount	Good	Very satisfied	NA	Not at all	A little	Not at all	Not at all	A little	Not at all	Not at all	An extreme amount	Very much	Very much	Very much	NA	Mostly	Mostly	Mostly	Mostly	Mostly	Mostly	Very Good	NA	Satisfied	Satisfied	Satisfied	Satisfied	Satisfied	Satisfied	Very satisfied
Yes	37	Female	Female	Secondary	Others	Divorced/Separated	No	NA	NA	Yes	2-4 times/month	Never	35000	NA	Very Good	No	Asymptomatic	Don’t know	A moderate amount	Very Good	Satisfied	NA	Not at all	Not at all	Not at all	A moderate amount	An extreme amount	Not at all	A moderate amount	Not at all	A moderate amount	Very much	Very much	NA	Mostly	Completely	A little	Mostly	Mostly	Completely	Good	NA	Satisfied	Satisfied	Satisfied	Very satisfied	Very satisfied	Very satisfied	Satisfied
Yes	36	Male	Male	None	Unskilled (laborer, trader, shopkeeper, hawker, vendor etc.)	Divorced/Separated	No	NA	NA	Yes	Once or less/ month	Never	50000	NA	Good	No	Asymptomatic	Don’t know	A moderate amount	Good	Satisfied	NA	Not at all	Not at all	Not at all	Very much	An extreme amount	Not at all	A moderate amount	An extreme amount	A moderate amount	Very much	A moderate amount	NA	Mostly	Completely	A little	Mostly	Mostly	Moderately	Good	NA	Satisfied	Very satisfied	Satisfied	Very satisfied	Satisfied	Satisfied	Satisfied
Yes	35	Female	Female	Primary	Skilled (tailor, beautician, plumbing, hairdresser, carpentry, electrician etc)	Never married	Yes	2	No	No	NA	Never	45000	NA	Neither Poor nor Good	Yes	Asymptomatic	Sex with a man who was HIV+	A moderate amount	Neither Poor nor Good	Neither satisfied nor dissatisfied	NA	Not at all	Very much	Very much	A little	Not at all	Very much	Very much	An extreme amount	A little	A moderate amount	A moderate amount	NA	Moderately	Moderately	Moderately	A little	Mostly	Moderately	Good	NA	Neither satisfied nor dissatisfied	Neither satisfied nor dissatisfied	Satisfied	Satisfied	Neither satisfied nor dissatisfied	Very dissatisfied	Neither satisfied nor dissatisfied
Yes	37	Female	Female	Higher	Highly skilled (nurse, teacher, School of Tech graduate)	Widowed/widower	Yes	3	Yes	Yes	2-4 times/month	Never	55000	NA	Very Good	No	Asymptomatic	Don’t know	Very much	Good	Very satisfied	NA	Not at all	Not at all	Not at all	An extreme amount	An extreme amount	Not at all	Not at all	Not at all	Very much	Very much	A moderate amount	NA	Moderately	Completely	A little	Mostly	Mostly	A little	Good	NA	Satisfied	Satisfied	Satisfied	Very satisfied	Neither satisfied nor dissatisfied	Satisfied	Satisfied
Yes	41	Female	Female	Secondary	Unskilled (laborer, trader, shopkeeper, hawker, vendor etc.)	Married	Yes	3	Yes	No	NA	Yes and I was on TB treatment in the past	50000	NA	Good	No	Asymptomatic	Sex with a man who was HIV+	A moderate amount	Good	Dissatisfied	NA	An extreme amount	A little	A moderate amount	A little	Not at all	A moderate amount	Very much	A little	A moderate amount	A moderate amount	A moderate amount	NA	Completely	Moderately	Not at all	Moderately	Moderately	Completely	Good	NA	Satisfied	Dissatisfied	Dissatisfied	Dissatisfied	Dissatisfied	Satisfied	Neither satisfied nor dissatisfied
Yes	32	Female	Female	Secondary	Unskilled (laborer, trader, shopkeeper, hawker, vendor etc.)	Never married	No	NA	NA	No	NA	Never	19000	NA	Neither Poor nor Good	Yes	Asymptomatic	Don’t know	A moderate amount	Neither Poor nor Good	Dissatisfied	NA	Not at all	Not at all	A little	Not at all	Not at all	Not at all	Not at all	Not at all	A moderate amount	A little	A moderate amount	NA	Moderately	A little	Moderately	Moderately	A little	Moderately	Neither Poor nor Good	NA	Neither satisfied nor dissatisfied	Dissatisfied	Neither satisfied nor dissatisfied	Dissatisfied	Neither satisfied nor dissatisfied	Neither satisfied nor dissatisfied	Dissatisfied
Yes	25	Female	Female	Higher	Skilled (tailor, beautician, plumbing, hairdresser, carpentry, electrician etc)	Married	No	NA	NA	No	NA	Never	34000	NA	Good	Yes	Asymptomatic	Don’t know	A little	Good	Satisfied	NA	Not at all	Not at all	Not at all	Not at all	Not at all	Not at all	Very much	Very much	Very much	Very much	A moderate amount	NA	Mostly	Moderately	Moderately	Mostly	Moderately	Moderately	Good	NA	Neither satisfied nor dissatisfied	Satisfied	Neither satisfied nor dissatisfied	Satisfied	Neither satisfied nor dissatisfied	Neither satisfied nor dissatisfied	Neither satisfied nor dissatisfied
Yes	25	Female	Female	Secondary	Others	Living with partner but not married	Yes	1	No	No	NA	Never	20000	NA	Good	No	Asymptomatic	Don’t know	A moderate amount	Good	Satisfied	NA	Not at all	A little	Not at all	Very much	A moderate amount	Not at all	Very much	Very much	A moderate amount	A moderate amount	A moderate amount	NA	Moderately	Moderately	Moderately	Moderately	Moderately	Moderately	Good	NA	Satisfied	Satisfied	Satisfied	Satisfied	Satisfied	Satisfied	Satisfied
Yes	46	Male	Male	Secondary	Semi-skilled (farming, fishing, mining, forestry etc)	Married	Yes	3	Yes	Yes	Once or less/ month	Never	60000	NA	Good	No	Asymptomatic	Don’t know	Very much	Good	Satisfied	NA	An extreme amount	A moderate amount	An extreme amount	An extreme amount	An extreme amount	Not at all	An extreme amount	An extreme amount	A moderate amount	A moderate amount	Very much	NA	Mostly	Mostly	Not at all	Mostly	Moderately	Not at all	Good	NA	Satisfied	Satisfied	Satisfied	Satisfied	Satisfied	Satisfied	Neither satisfied nor dissatisfied
Yes	39	Male	Male	Primary	Unskilled (laborer, trader, shopkeeper, hawker, vendor etc.)	Married	Yes	5	Yes	No	NA	Yes and I am currently on TB treatment now	7000	NA	Neither Poor nor Good	Yes	Symptomatic	Sex with a woman who was HIV+	A little	Neither Poor nor Good	Dissatisfied	NA	A little	A little	A little	Not at all	Not at all	Not at all	Not at all	Not at all	A little	Not at all	Not at all	NA	A little	A little	A little	Moderately	A little	A little	Neither Poor nor Good	NA	Dissatisfied	Dissatisfied	Dissatisfied	Dissatisfied	Dissatisfied	Dissatisfied	Neither satisfied nor dissatisfied
Yes	25	Female	Female	Quranic	Others	Divorced/Separated	Yes	1	No	No	NA	Never	40000	NA	Good	No	Asymptomatic	Don’t know	A moderate amount	Good	Satisfied	NA	A moderate amount	An extreme amount	An extreme amount	A little	An extreme amount	A little	An extreme amount	An extreme amount	A moderate amount	A moderate amount	A moderate amount	NA	Moderately	Mostly	Moderately	Mostly	A little	A little	Good	NA	Satisfied	Satisfied	Satisfied	Very satisfied	Satisfied	Satisfied	Satisfied
Yes	30	Female	Female	Quranic	Others	Divorced/Separated	Yes	3	No	No	NA	Never	35000	NA	Very Good	No	Asymptomatic	Don’t know	A moderate amount	Very Good	Satisfied	NA	An extreme amount	An extreme amount	An extreme amount	Very much	An extreme amount	Not at all	An extreme amount	An extreme amount	A moderate amount	Very much	Very much	NA	Completely	Completely	Not at all	Mostly	Completely	A little	Very Good	NA	Very satisfied	Very satisfied	Very satisfied	Very satisfied	Satisfied	Satisfied	Neither satisfied nor dissatisfied
Yes	24	Female	Female	Quranic	Others	Divorced/Separated	Yes	3	No	Yes	Once or less/ month	Yes and I was on TB treatment in the past	40000	NA	Good	No	Asymptomatic	Don’t know	A moderate amount	Good	Satisfied	NA	Not at all	Not at all	Very much	An extreme amount	An extreme amount	Not at all	An extreme amount	An extreme amount	A moderate amount	Very much	A moderate amount	NA	Mostly	Mostly	A little	Mostly	Moderately	Moderately	Good	NA	Very dissatisfied	Satisfied	Satisfied	Satisfied	Satisfied	Satisfied	Neither satisfied nor dissatisfied
Yes	42	Female	Female	Quranic	Others	Married	Yes	7	No	Yes	Once or less/ month	Never	20000	NA	Neither Poor nor Good	No	Asymptomatic	Don’t know	A moderate amount	Neither Poor nor Good	Neither satisfied nor dissatisfied	NA	Not at all	Not at all	Not at all	Not at all	Not at all	Not at all	Not at all	Not at all	A moderate amount	A moderate amount	A moderate amount	NA	Moderately	Moderately	Moderately	Moderately	Moderately	Moderately	Neither Poor nor Good	NA	Satisfied	Neither satisfied nor dissatisfied	Neither satisfied nor dissatisfied	Neither satisfied nor dissatisfied	Neither satisfied nor dissatisfied	Neither satisfied nor dissatisfied	Neither satisfied nor dissatisfied
Yes	30	Male	Male	Quranic	Semi-skilled (farming, fishing, mining, forestry etc)	Married	Yes	4	Yes	No	NA	Yes and I was on TB treatment in the past	80000	NA	Poor	Yes	Asymptomatic	Don’t know	A moderate amount	Neither Poor nor Good	Dissatisfied	NA	Not at all	A moderate amount	Not at all	A little	A little	A little	An extreme amount	An extreme amount	A moderate amount	A moderate amount	A moderate amount	NA	A little	Moderately	Moderately	Moderately	Moderately	A little	Neither Poor nor Good	NA	Very dissatisfied	Neither satisfied nor dissatisfied	Satisfied	Neither satisfied nor dissatisfied	Very dissatisfied	Very dissatisfied	Satisfied
Yes	42	Female	Female	Higher	Highly skilled (nurse, teacher, School of Tech graduate)	Married	Yes	5	Yes	Yes	Once or less/ month	Yes and I am currently on TB treatment now	85000	NA	Good	No	Asymptomatic	Get infected from husband or wife or long-term partners	A little	Good	Satisfied	NA	Not at all	Not at all	A little	Very much	Very much	Not at all	Not at all	Not at all	A little	Very much	Very much	NA	Mostly	Mostly	Moderately	Moderately	Moderately	Mostly	Very Good	NA	Satisfied	Satisfied	Satisfied	Satisfied	Satisfied	Satisfied	Satisfied
Yes	40	Female	Female	None	Unskilled (laborer, trader, shopkeeper, hawker, vendor etc.)	Widowed/widower	Yes	6	Yes	Yes	Once or less/ month	Never	25000	NA	Neither Poor nor Good	No	Asymptomatic	Don’t know	A moderate amount	Neither Poor nor Good	Dissatisfied	NA	Very much	Very much	An extreme amount	A moderate amount	An extreme amount	Not at all	An extreme amount	An extreme amount	A moderate amount	A moderate amount	A moderate amount	NA	Moderately	Mostly	Not at all	Moderately	Mostly	Not at all	Neither Poor nor Good	NA	Neither satisfied nor dissatisfied	Satisfied	Satisfied	Satisfied	Satisfied	Satisfied	Neither satisfied nor dissatisfied
Yes	37	Female	Female	None	No response	Married	Yes	2	Yes	Yes	2-4 times/month	Never	75000	NA	Very Good	No	Asymptomatic	Don’t know	A moderate amount	Good	Satisfied	NA	Not at all	Not at all	Not at all	An extreme amount	An extreme amount	Not at all	A moderate amount	An extreme amount	A moderate amount	A moderate amount	A moderate amount	NA	Mostly	Completely	A little	Mostly	Moderately	A little	Good	NA	Satisfied	Satisfied	Satisfied	Very satisfied	Satisfied	Satisfied	Neither satisfied nor dissatisfied
Yes	28	Female	Female	Primary	Unskilled (laborer, trader, shopkeeper, hawker, vendor etc.)	Never married	No	NA	NA	Yes	Once or less/ month	Never	35000	NA	Good	No	Asymptomatic	Don’t know	A moderate amount	Good	Neither satisfied nor dissatisfied	NA	Not at all	Not at all	An extreme amount	Very much	An extreme amount	Not at all	An extreme amount	Very much	A moderate amount	A moderate amount	A moderate amount	NA	Moderately	Mostly	Not at all	Mostly	Mostly	Not at all	Good	NA	Satisfied	Satisfied	Satisfied	Very satisfied	Very satisfied	Very satisfied	Neither satisfied nor dissatisfied
Yes	29	Male	Male	Primary	Skilled (tailor, beautician, plumbing, hairdresser, carpentry, electrician etc)	Never married	No	NA	NA	No	NA	Never	45000	NA	Neither Poor nor Good	No	Asymptomatic	Sex with a man who was HIV+	A little	Neither Poor nor Good	Neither satisfied nor dissatisfied	NA	Not at all	A little	Not at all	A little	Not at all	Not at all	Very much	An extreme amount	A moderate amount	A moderate amount	A moderate amount	NA	Moderately	Moderately	Moderately	Moderately	Moderately	Moderately	Very Good	NA	Satisfied	Neither satisfied nor dissatisfied	Satisfied	Satisfied	Satisfied	Satisfied	Satisfied
Yes	23	Female	Female	Higher	Others	Never married	No	NA	NA	No	NA	Never	80000	NA	Very Good	No	Asymptomatic	Don’t know	Very much	Very Good	Satisfied	NA	Not at all	Not at all	Not at all	An extreme amount	An extreme amount	Not at all	Very much	Not at all	Very much	Very much	Very much	NA	Completely	Completely	Moderately	Mostly	Mostly	Mostly	Good	NA	Satisfied	Very satisfied	Very satisfied	Very satisfied	Satisfied	Satisfied	Satisfied
Yes	35	Male	Male	None	Unskilled (laborer, trader, shopkeeper, hawker, vendor etc.)	Married	Yes	5	Yes	No	NA	Yes and I was on TB treatment in the past	30000	NA	Neither Poor nor Good	No	Asymptomatic	Don’t know	A moderate amount	Good	Very dissatisfied	NA	Not at all	A little	A moderate amount	A moderate amount	Not at all	Not at all	Very much	An extreme amount	A little	A little	A little	NA	Moderately	Moderately	Not at all	Moderately	Moderately	Moderately	Neither Poor nor Good	NA	Very dissatisfied	Very dissatisfied	Neither satisfied nor dissatisfied	Neither satisfied nor dissatisfied	Satisfied	Very dissatisfied	Satisfied
Yes	41	Female	Female	Primary	Unskilled (laborer, trader, shopkeeper, hawker, vendor etc.)	Married	Yes	5	Yes	Yes	Once or less/ month	Never	25000	NA	Good	Yes	Asymptomatic	Don’t know	A little	Poor	Dissatisfied	NA	Not at all	Very much	An extreme amount	Very much	A moderate amount	A moderate amount	Not at all	Not at all	A little	A moderate amount	Very much	NA	Mostly	Moderately	Mostly	Mostly	Moderately	Moderately	Good	NA	Satisfied	Very satisfied	Very satisfied	Very satisfied	Very satisfied	Very satisfied	Very satisfied
Yes	38	Female	Female	Secondary	Skilled (tailor, beautician, plumbing, hairdresser, carpentry, electrician etc)	Never married	No	NA	NA	Yes	Once or less/ month	Never	35000	NA	Good	No	Asymptomatic	Don’t know	A little	Neither Poor nor Good	Dissatisfied	NA	Not at all	A little	Not at all	Not at all	Not at all	Not at all	An extreme amount	An extreme amount	A moderate amount	A moderate amount	A moderate amount	NA	Moderately	Moderately	Moderately	Moderately	Moderately	Moderately	Very Good	NA	Satisfied	Neither satisfied nor dissatisfied	Neither satisfied nor dissatisfied	Satisfied	Neither satisfied nor dissatisfied	Satisfied	Neither satisfied nor dissatisfied
Yes	32	Female	Female	Quranic	Others	Divorced/Separated	Yes	1	No	No	NA	Never	35000	NA	Good	No	Asymptomatic	Don’t know	A moderate amount	Good	Satisfied	NA	Very much	Very much	An extreme amount	An extreme amount	An extreme amount	A little	An extreme amount	An extreme amount	Very much	A moderate amount	A moderate amount	NA	Moderately	Mostly	Not at all	Mostly	Moderately	Not at all	Good	NA	Satisfied	Satisfied	Satisfied	Satisfied	Satisfied	Satisfied	Dissatisfied
Yes	40	Female	Female	Secondary	Unskilled (laborer, trader, shopkeeper, hawker, vendor etc.)	Divorced/Separated	Yes	2	No	Yes	Once or less/ month	Yes and I was on TB treatment in the past	30000	NA	Good	No	Asymptomatic	Sex with a man who was HIV+	A moderate amount	Good	Satisfied	NA	A moderate amount	A little	An extreme amount	A little	A moderate amount	A moderate amount	Very much	A little	A moderate amount	A moderate amount	A moderate amount	NA	Moderately	A little	Not at all	Moderately	A little	A little	Neither Poor nor Good	NA	Satisfied	Dissatisfied	Dissatisfied	Dissatisfied	Satisfied	Satisfied	Neither satisfied nor dissatisfied
Yes	42	Male	Male	Primary	Semi-skilled (farming, fishing, mining, forestry etc)	Married	Yes	11	Yes	Yes	Once or less/ month	Yes and I am currently on TB treatment now	40000	NA	Neither Poor nor Good	No	Asymptomatic	Don’t know	A moderate amount	Neither Poor nor Good	Neither satisfied nor dissatisfied	NA	Very much	Very much	Very much	A moderate amount	An extreme amount	A little	An extreme amount	An extreme amount	A moderate amount	A moderate amount	A moderate amount	NA	Moderately	Mostly	Not at all	Mostly	Moderately	Not at all	Good	NA	Neither satisfied nor dissatisfied	Neither satisfied nor dissatisfied	Satisfied	Satisfied	Satisfied	Neither satisfied nor dissatisfied	Dissatisfied
Yes	30	Female	Female	Secondary	Skilled (tailor, beautician, plumbing, hairdresser, carpentry, electrician etc)	Divorced/Separated	No	NA	NA	Yes	Once or less/ month	Never	45000	NA	Very Good	No	Asymptomatic	Don’t know	A moderate amount	Very Good	Satisfied	NA	Not at all	Not at all	Not at all	An extreme amount	Very much	Not at all	A moderate amount	Not at all	A moderate amount	Very much	Very much	NA	Mostly	Mostly	Moderately	Mostly	Mostly	Mostly	Good	NA	Neither satisfied nor dissatisfied	Satisfied	Very satisfied	Very satisfied	Satisfied	Very satisfied	Satisfied
Yes	34	Female	Female	Quranic	Others	Never married	Yes	4	No	No	NA	Never	55000	NA	Good	No	Asymptomatic	Don’t know	Very much	Good	Satisfied	NA	A little	A moderate amount	An extreme amount	An extreme amount	An extreme amount	Not at all	Very much	An extreme amount	A moderate amount	A moderate amount	A moderate amount	NA	A little	Moderately	Not at all	Mostly	Mostly	Not at all	Good	NA	Satisfied	Satisfied	Satisfied	Satisfied	Satisfied	Neither satisfied nor dissatisfied	Neither satisfied nor dissatisfied
Yes	36	Female	Female	Secondary	Unskilled (laborer, trader, shopkeeper, hawker, vendor etc.)	Divorced/Separated	Yes	2	No	No	NA	Never	15000	NA	Good	No	Asymptomatic	Sex with a man who was HIV+	A moderate amount	Good	Satisfied	NA	A little	A moderate amount	Very much	A moderate amount	Very much	A little	Very much	A little	A moderate amount	Very much	A moderate amount	NA	Moderately	Moderately	A little	Mostly	Mostly	Moderately	Good	NA	Satisfied	Satisfied	Satisfied	Satisfied	Satisfied	Satisfied	Neither satisfied nor dissatisfied
Yes	36	Female	Female	Secondary	Unskilled (laborer, trader, shopkeeper, hawker, vendor etc.)	Married	Yes	4	Yes	Yes	Once or less/ month	Never	60000	NA	Good	Yes	Asymptomatic	Get infected from husband or wife or long-term partners	A little	Poor	Very dissatisfied	NA	An extreme amount	An extreme amount	An extreme amount	Very much	Very much	Very much	A moderate amount	A moderate amount	A little	A little	A moderate amount	NA	A little	Mostly	A little	Moderately	A little	A little	Neither Poor nor Good	NA	Satisfied	Neither satisfied nor dissatisfied	Satisfied	Satisfied	Satisfied	Satisfied	Satisfied
Yes	38	Male	Male	Higher	Professional (doctor, lawyer, accountant, lecturer)	Married	Yes	3	Yes	Yes	More than 4 times/month	Never	120000	NA	Very Good	No	Asymptomatic	Don’t know	Very much	Very Good	Very satisfied	NA	Not at all	Not at all	Not at all	Very much	An extreme amount	Not at all	Not at all	Not at all	Very much	Very much	Very much	NA	Completely	Completely	Moderately	Completely	Completely	Moderately	Good	NA	Satisfied	Very satisfied	Satisfied	Very satisfied	Very satisfied	Very satisfied	Satisfied
Yes	39	Female	Female	Secondary	Others	Married	Yes	3	Yes	Yes	Once or less/ month	Never	50000	NA	Good	Yes	Asymptomatic	Don’t know	Not at all	Good	Dissatisfied	NA	Not at all	A moderate amount	Very much	A moderate amount	A moderate amount	A moderate amount	A little	A little	A little	Very much	Very much	NA	Mostly	Mostly	Mostly	Moderately	Moderately	Moderately	Good	NA	Satisfied	Satisfied	Satisfied	Very satisfied	Very satisfied	Very satisfied	Satisfied
Yes	29	Female	Female	Secondary	Unskilled (laborer, trader, shopkeeper, hawker, vendor etc.)	Never married	No	NA	NA	Yes	Once or less/ month	Yes and I was on TB treatment in the past	20000	NA	Neither Poor nor Good	Yes	Asymptomatic	Sex with a man who was HIV+	A moderate amount	Neither Poor nor Good	Neither satisfied nor dissatisfied	NA	Not at all	Not at all	Not at all	A little	Not at all	Not at all	Not at all	Not at all	A moderate amount	A moderate amount	A moderate amount	NA	Moderately	Moderately	A little	Moderately	A little	A little	Neither Poor nor Good	NA	Neither satisfied nor dissatisfied	Satisfied	Neither satisfied nor dissatisfied	Neither satisfied nor dissatisfied	Dissatisfied	Neither satisfied nor dissatisfied	Neither satisfied nor dissatisfied
Yes	35	Female	Female	Secondary	Unskilled (laborer, trader, shopkeeper, hawker, vendor etc.)	Never married	No	NA	NA	No	NA	Yes and I was on TB treatment in the past	65000	NA	Neither Poor nor Good	No	Symptomatic	Sex with a man who was HIV+	A moderate amount	Good	Satisfied	NA	A little	A little	A little	Not at all	Not at all	A little	An extreme amount	An extreme amount	A moderate amount	A little	Not at all	NA	A little	A little	Not at all	Not at all	Mostly	A little	Good	NA	Very dissatisfied	Neither satisfied nor dissatisfied	Dissatisfied	Satisfied	Neither satisfied nor dissatisfied	Dissatisfied	Neither satisfied nor dissatisfied
Yes	35	Female	Female	Primary	Skilled (tailor, beautician, plumbing, hairdresser, carpentry, electrician etc)	Married	Yes	4	Yes	Yes	Once or less/ month	Never	20000	NA	Good	No	Asymptomatic	Don’t know	A little	Good	Satisfied	NA	A little	Not at all	An extreme amount	A moderate amount	An extreme amount	A little	An extreme amount	An extreme amount	A little	Very much	A moderate amount	NA	A little	Mostly	Not at all	Mostly	Completely	Not at all	Neither Poor nor Good	NA	Satisfied	Satisfied	Satisfied	Satisfied	Satisfied	Satisfied	Neither satisfied nor dissatisfied
Yes	29	Female	Female	Secondary	Others	Never married	No	NA	NA	No	NA	Never	30000	NA	Neither Poor nor Good	Yes	Asymptomatic	Sex with a man who was HIV+	A moderate amount	Neither Poor nor Good	Neither satisfied nor dissatisfied	NA	Not at all	Not at all	A little	Not at all	A little	Not at all	A moderate amount	Not at all	A moderate amount	A moderate amount	A moderate amount	NA	Moderately	Moderately	Moderately	Moderately	Moderately	Moderately	Neither Poor nor Good	NA	Neither satisfied nor dissatisfied	Neither satisfied nor dissatisfied	Neither satisfied nor dissatisfied	Neither satisfied nor dissatisfied	Neither satisfied nor dissatisfied	Neither satisfied nor dissatisfied	Satisfied
Yes	27	Female	Female	Secondary	Skilled (tailor, beautician, plumbing, hairdresser, carpentry, electrician etc)	Divorced/Separated	No	NA	NA	Yes	Once or less/ month	Never	40000	NA	Very Good	No	Asymptomatic	Don’t know	Very much	Very Good	Satisfied	NA	Not at all	Not at all	Not at all	Very much	An extreme amount	Not at all	Not at all	Very much	Very much	Very much	A moderate amount	NA	Completely	Completely	Moderately	Mostly	Mostly	Moderately	Good	NA	Very satisfied	Very satisfied	Very satisfied	Very satisfied	Satisfied	Very satisfied	Neither satisfied nor dissatisfied
Yes	40	Male	Male	Secondary	Semi-skilled (farming, fishing, mining, forestry etc)	Married	No	NA	NA	Yes	Once or less/ month	Never	18000	NA	Neither Poor nor Good	Yes	Asymptomatic	Sex with a woman who was HIV+	A moderate amount	Good	Dissatisfied	NA	Not at all	Not at all	A little	Not at all	Not at all	Not at all	Not at all	Not at all	A little	A moderate amount	A moderate amount	NA	Moderately	Moderately	Moderately	A little	Moderately	Moderately	Good	NA	Neither satisfied nor dissatisfied	Neither satisfied nor dissatisfied	Neither satisfied nor dissatisfied	Dissatisfied	Dissatisfied	Neither satisfied nor dissatisfied	Neither satisfied nor dissatisfied
Yes	30	Male	Male	Primary	Semi-skilled (farming, fishing, mining, forestry etc)	Never married	No	NA	NA	No	NA	Never	20000	NA	Poor	No	Asymptomatic	Don’t know	A little	Poor	Very dissatisfied	NA	Not at all	A moderate amount	A little	A little	Not at all	Not at all	Not at all	Not at all	A little	A little	A moderate amount	NA	Moderately	A little	Moderately	A little	A little	Moderately	Good	NA	Dissatisfied	Very dissatisfied	Dissatisfied	Neither satisfied nor dissatisfied	Neither satisfied nor dissatisfied	Satisfied	Neither satisfied nor dissatisfied
Yes	35	Female	Female	Primary	Unskilled (laborer, trader, shopkeeper, hawker, vendor etc.)	Divorced/Separated	Yes	3	No	No	NA	Never	65000	NA	Good	No	Asymptomatic	Sex with a man who was HIV+	A little	Good	Neither satisfied nor dissatisfied	NA	A little	Not at all	An extreme amount	An extreme amount	An extreme amount	A little	Very much	Very much	A moderate amount	Very much	A moderate amount	NA	Moderately	Moderately	A little	Moderately	Mostly	Not at all	Neither Poor nor Good	NA	Neither satisfied nor dissatisfied	Neither satisfied nor dissatisfied	Satisfied	Very satisfied	Very satisfied	Very satisfied	Neither satisfied nor dissatisfied
Yes	28	Female	Female	Secondary	Skilled (tailor, beautician, plumbing, hairdresser, carpentry, electrician etc)	Never married	No	NA	NA	Yes	Once or less/ month	Never	60000	NA	Good	No	Asymptomatic	Sex with a man who was HIV+	A moderate amount	Very Good	Satisfied	NA	Not at all	A moderate amount	Not at all	Very much	An extreme amount	A little	Very much	A little	A moderate amount	A moderate amount	Very much	NA	Mostly	Completely	Moderately	Moderately	Moderately	Mostly	Good	NA	Satisfied	Very satisfied	Very satisfied	Very satisfied	Satisfied	Satisfied	Satisfied
Yes	36	Male	Male	Secondary	Others	Married	Yes	4	Yes	Yes	Once or less/ month	Yes and I was on TB treatment in the past	10000	NA	Good	No	Asymptomatic	Sex with a woman who was HIV+	A moderate amount	Neither Poor nor Good	Neither satisfied nor dissatisfied	NA	Not at all	Not at all	A little	A moderate amount	Not at all	A little	Not at all	A little	A moderate amount	A moderate amount	A moderate amount	NA	Mostly	Mostly	Mostly	Mostly	Mostly	Mostly	Good	NA	Satisfied	Satisfied	Satisfied	Satisfied	Neither satisfied nor dissatisfied	Satisfied	Satisfied
Yes	40	Male	Male	Primary	Semi-skilled (farming, fishing, mining, forestry etc)	Married	Yes	7	Yes	Yes	Once or less/ month	Never	45000	NA	Neither Poor nor Good	No	Asymptomatic	Sex with a man who was HIV+	A moderate amount	Neither Poor nor Good	Satisfied	NA	Not at all	Not at all	Very much	A moderate amount	An extreme amount	Not at all	An extreme amount	An extreme amount	A moderate amount	A moderate amount	A moderate amount	NA	Mostly	Mostly	Not at all	Moderately	Moderately	Moderately	Good	NA	Neither satisfied nor dissatisfied	Satisfied	Satisfied	Satisfied	Satisfied	Satisfied	Neither satisfied nor dissatisfied
Yes	23	Female	Female	Secondary	Skilled (tailor, beautician, plumbing, hairdresser, carpentry, electrician etc)	Never married	Yes	2	No	No	NA	Never	55000	NA	Good	No	Asymptomatic	Sex with a man who was HIV+	A moderate amount	Neither Poor nor Good	Neither satisfied nor dissatisfied	NA	Not at all	A little	Very much	Very much	An extreme amount	Not at all	Very much	Very much	Very much	Very much	Very much	NA	Mostly	Completely	A little	Moderately	Mostly	A little	Good	NA	Neither satisfied nor dissatisfied	Satisfied	Satisfied	Very satisfied	Satisfied	Very satisfied	Dissatisfied
Yes	43	Female	Female	Primary	Others	Divorced/Separated	Yes	2	No	No	NA	Never	45000	NA	Good	No	Asymptomatic	Don’t know	A moderate amount	Good	Satisfied	NA	Very much	Very much	An extreme amount	A moderate amount	Very much	Not at all	Very much	An extreme amount	A little	A moderate amount	A moderate amount	NA	A little	Moderately	Not at all	Moderately	Moderately	Not at all	Neither Poor nor Good	NA	Satisfied	Satisfied	Satisfied	Satisfied	Satisfied	Satisfied	Neither satisfied nor dissatisfied
Yes	31	Male	Female	Primary	Others	Married	Yes	2	Yes	Yes	Once or less/ month	Never	18000	NA	Good	No	Asymptomatic	Sex with a man who was HIV+	A moderate amount	Neither Poor nor Good	Neither satisfied nor dissatisfied	NA	Not at all	Not at all	Not at all	Not at all	Not at all	Not at all	Not at all	Not at all	A moderate amount	A moderate amount	A moderate amount	NA	Moderately	Moderately	Moderately	Moderately	Moderately	Moderately	Good	NA	Satisfied	Satisfied	Satisfied	Satisfied	Satisfied	Satisfied	Satisfied
Yes	33	Female	Female	Secondary	Unskilled (laborer, trader, shopkeeper, hawker, vendor etc.)	Married	Yes	3	Yes	Yes	Once or less/ month	Never	65000	NA	Good	No	Asymptomatic	Don’t know	A moderate amount	Good	Satisfied	NA	Not at all	Not at all	Not at all	Very much	Very much	Not at all	Very much	Very much	Very much	Very much	Very much	NA	Mostly	Completely	A little	Moderately	Moderately	Mostly	Good	NA	Satisfied	Satisfied	Satisfied	Satisfied	Satisfied	Satisfied	Satisfied
Yes	32	Female	Female	None	Unskilled (laborer, trader, shopkeeper, hawker, vendor etc.)	Widowed/widower	Yes	1	Yes	Yes	2-4 times/month	Never	70000	NA	Good	No	Asymptomatic	Don’t know	A moderate amount	Good	Satisfied	NA	Not at all	A moderate amount	Not at all	An extreme amount	An extreme amount	Not at all	Not at all	Not at all	A moderate amount	A moderate amount	A moderate amount	NA	Mostly	Completely	A little	Moderately	A little	A little	Neither Poor nor Good	NA	Satisfied	Satisfied	Satisfied	Satisfied	Neither satisfied nor dissatisfied	Satisfied	Satisfied
Yes	28	Female	Female	Secondary	Others	Never married	No	NA	NA	Yes	Once or less/ month	Never	20000	NA	Neither Poor nor Good	Yes	Asymptomatic	Sex with a man who was HIV+	A moderate amount	Neither Poor nor Good	Dissatisfied	NA	Not at all	Not at all	Not at all	Not at all	Not at all	Not at all	A little	Not at all	A moderate amount	A little	A moderate amount	NA	A little	Moderately	A little	Moderately	A little	Moderately	Neither Poor nor Good	NA	Neither satisfied nor dissatisfied	Dissatisfied	Neither satisfied nor dissatisfied	Neither satisfied nor dissatisfied	Neither satisfied nor dissatisfied	Neither satisfied nor dissatisfied	Neither satisfied nor dissatisfied
Yes	36	Female	Female	Higher	Highly skilled (nurse, teacher, School of Tech graduate)	Married	Yes	5	Yes	No	NA	Never	70000	NA	Good	Yes	Asymptomatic	Get infected from husband or wife or long-term partners	A moderate amount	Good	Satisfied	NA	A moderate amount	A little	A little	Very much	Very much	Not at all	Not at all	Not at all	A moderate amount	A moderate amount	A moderate amount	NA	Moderately	Moderately	Moderately	Moderately	Moderately	Moderately	Good	NA	Satisfied	Satisfied	Very satisfied	Very satisfied	Satisfied	Very satisfied	Very satisfied
Yes	30	Female	Female	Secondary	Unskilled (laborer, trader, shopkeeper, hawker, vendor etc.)	Never married	No	NA	NA	Yes	Once or less/ month	Never	45000	NA	Neither Poor nor Good	No	Asymptomatic	Don’t know	A moderate amount	Neither Poor nor Good	Satisfied	NA	An extreme amount	An extreme amount	A little	An extreme amount	An extreme amount	Not at all	Very much	A moderate amount	A moderate amount	A moderate amount	A moderate amount	NA	Mostly	Mostly	Not at all	Moderately	Mostly	A little	Good	NA	Satisfied	Satisfied	Satisfied	Very satisfied	Neither satisfied nor dissatisfied	Satisfied	Neither satisfied nor dissatisfied
Yes	36	Male	Male	Primary	Unskilled (laborer, trader, shopkeeper, hawker, vendor etc.)	Married	Yes	3	Yes	Yes	Once or less/ month	Yes and I was on TB treatment in the past	40000	NA	Good	No	Asymptomatic	Don’t know	A moderate amount	Good	Satisfied	NA	A little	A little	A little	Very much	An extreme amount	Not at all	Very much	Very much	Very much	Very much	Very much	NA	Mostly	Mostly	Not at all	Mostly	Moderately	Not at all	Good	NA	Neither satisfied nor dissatisfied	Satisfied	Satisfied	Satisfied	Satisfied	Satisfied	Neither satisfied nor dissatisfied
Yes	37	Female	Female	Higher	Highly skilled (nurse, teacher, School of Tech graduate)	Widowed/widower	Yes	3	Yes	Yes	2-4 times/month	Never	70000	NA	Good	No	Asymptomatic	Don’t know	Very much	Neither Poor nor Good	Satisfied	NA	Not at all	Not at all	Not at all	An extreme amount	An extreme amount	Not at all	A moderate amount	A moderate amount	Very much	Very much	A moderate amount	NA	Mostly	Mostly	A little	Moderately	Moderately	Moderately	Neither Poor nor Good	NA	Satisfied	Neither satisfied nor dissatisfied	Satisfied	Satisfied	Neither satisfied nor dissatisfied	Satisfied	Neither satisfied nor dissatisfied
Yes	36	Female	Female	Secondary	Unskilled (laborer, trader, shopkeeper, hawker, vendor etc.)	Never married	No	NA	NA	Yes	Once or less/ month	Never	70000	NA	Good	No	Asymptomatic	Don’t know	A moderate amount	Good	Satisfied	NA	An extreme amount	An extreme amount	Not at all	Very much	An extreme amount	Not at all	An extreme amount	An extreme amount	A moderate amount	Very much	A moderate amount	NA	Mostly	Completely	A little	Mostly	Moderately	A little	Good	NA	Satisfied	Satisfied	Satisfied	Very satisfied	Satisfied	Satisfied	Satisfied
Yes	33	Female	Female	Secondary	Unskilled (laborer, trader, shopkeeper, hawker, vendor etc.)	Married	Yes	3	Yes	Yes	Once or less/ month	Yes and I was on TB treatment in the past	70000	NA	Good	No	Asymptomatic	Get infected from husband or wife or long-term partners	Very much	Very Good	Satisfied	NA	Not at all	Not at all	A little	Very much	An extreme amount	Not at all	Not at all	Not at all	Extremely	Extremely	Extremely	NA	Completely	Completely	Completely	Mostly	Mostly	Completely	Very Good	NA	Very satisfied	Very satisfied	Very satisfied	Very satisfied	Very satisfied	Very satisfied	Satisfied
Yes	36	Female	Female	Secondary	Others	Divorced/Separated	No	NA	NA	Yes	Once or less/ month	Never	40000	NA	Good	No	Asymptomatic	Don’t know	A moderate amount	Good	Satisfied	NA	Not at all	Not at all	Not at all	Very much	An extreme amount	Not at all	Very much	A little	A moderate amount	Very much	Very much	NA	Moderately	Mostly	Moderately	Completely	Mostly	Moderately	Very Good	NA	Very satisfied	Satisfied	Satisfied	Satisfied	Neither satisfied nor dissatisfied	Satisfied	Satisfied
Yes	35	Male	Male	Higher	Semi-skilled (farming, fishing, mining, forestry etc)	Never married	Yes	2	No	No	NA	Yes and I was on TB treatment in the past	35000	NA	Neither Poor nor Good	Yes	Asymptomatic	Sex with a woman who was HIV+	A moderate amount	Neither Poor nor Good	Neither satisfied nor dissatisfied	NA	Not at all	Not at all	Not at all	Not at all	A little	Not at all	Not at all	A little	A moderate amount	A little	A moderate amount	NA	A little	Moderately	Moderately	A little	Moderately	Moderately	Neither Poor nor Good	NA	Neither satisfied nor dissatisfied	Dissatisfied	Neither satisfied nor dissatisfied	Neither satisfied nor dissatisfied	Neither satisfied nor dissatisfied	Neither satisfied nor dissatisfied	Neither satisfied nor dissatisfied
Yes	36	Female	Female	Secondary	Skilled (tailor, beautician, plumbing, hairdresser, carpentry, electrician etc)	Married	Yes	3	Yes	No	NA	Never	60000	NA	Neither Poor nor Good	Yes	Asymptomatic	Sex with a man who was HIV+	A moderate amount	Neither Poor nor Good	Satisfied	NA	Not at all	Not at all	A little	A little	Not at all	A moderate amount	A moderate amount	An extreme amount	A moderate amount	A moderate amount	A moderate amount	NA	Moderately	Moderately	Moderately	Moderately	Moderately	Moderately	Neither Poor nor Good	NA	Dissatisfied	Neither satisfied nor dissatisfied	Neither satisfied nor dissatisfied	Neither satisfied nor dissatisfied	Neither satisfied nor dissatisfied	Neither satisfied nor dissatisfied	Very satisfied
Yes	42	Female	Female	Primary	Others	Married	Yes	8	Yes	Yes	Once or less/ month	Yes and I was on TB treatment in the past	15000	NA	Neither Poor nor Good	No	Asymptomatic	Sex with a man who was HIV+	A little	Neither Poor nor Good	Neither satisfied nor dissatisfied	NA	A little	Not at all	Not at all	Not at all	Not at all	A little	Not at all	A little	A moderate amount	A moderate amount	A moderate amount	NA	Moderately	Moderately	Moderately	Moderately	Moderately	Moderately	Good	NA	Neither satisfied nor dissatisfied	Neither satisfied nor dissatisfied	Neither satisfied nor dissatisfied	Neither satisfied nor dissatisfied	Neither satisfied nor dissatisfied	Neither satisfied nor dissatisfied	Neither satisfied nor dissatisfied
Yes	32	Female	Female	Primary	Others	Divorced/Separated	Yes	2	No	No	NA	Never	20000	NA	Good	No	Asymptomatic	Don’t know	A moderate amount	Good	Satisfied	NA	An extreme amount	An extreme amount	An extreme amount	A moderate amount	Very much	A little	An extreme amount	An extreme amount	Very much	Very much	Very much	NA	Mostly	Mostly	Not at all	Moderately	Moderately	A little	Good	NA	Neither satisfied nor dissatisfied	Satisfied	Satisfied	Satisfied	Satisfied	Satisfied	Neither satisfied nor dissatisfied
Yes	40	Male	Male	Quranic	Skilled (tailor, beautician, plumbing, hairdresser, carpentry, electrician etc)	Married	Yes	7	Yes	No	NA	Never	50000	NA	Good	No	Asymptomatic	Don’t know	A moderate amount	Good	Satisfied	NA	Not at all	An extreme amount	An extreme amount	A moderate amount	An extreme amount	Not at all	An extreme amount	An extreme amount	A moderate amount	Very much	A moderate amount	NA	Moderately	Mostly	Not at all	Completely	Mostly	A little	Good	NA	Very satisfied	Very satisfied	Satisfied	Satisfied	Very satisfied	Very satisfied	Satisfied
Yes	39	Female	Female	Secondary	Unskilled (laborer, trader, shopkeeper, hawker, vendor etc.)	Widowed/widower	No	NA	NA	Yes	Once or less/ month	Never	25000	NA	Neither Poor nor Good	Yes	Asymptomatic	Sex with a man who was HIV+	A moderate amount	Neither Poor nor Good	Neither satisfied nor dissatisfied	NA	Not at all	Not at all	Not at all	Not at all	Not at all	Not at all	Not at all	Not at all	A moderate amount	A moderate amount	A moderate amount	NA	Moderately	A little	Moderately	Moderately	Moderately	Moderately	Neither Poor nor Good	NA	Neither satisfied nor dissatisfied	Neither satisfied nor dissatisfied	Dissatisfied	Neither satisfied nor dissatisfied	Satisfied	Neither satisfied nor dissatisfied	Dissatisfied
Yes	35	Male	Male	Quranic	Semi-skilled (farming, fishing, mining, forestry etc)	Married	Yes	2	Yes	No	NA	Never	50000	NA	Good	No	Asymptomatic	Sex with a woman who was HIV+	A moderate amount	Good	Neither satisfied nor dissatisfied	NA	Not at all	Not at all	A little	Not at all	Not at all	Not at all	Not at all	Very much	A moderate amount	A moderate amount	Very much	NA	Moderately	Moderately	Moderately	Moderately	Moderately	Mostly	Good	NA	Dissatisfied	Satisfied	Satisfied	Satisfied	Satisfied	Dissatisfied	Satisfied
Yes	40	Female	Female	Secondary	Others	Never married	Yes	2	No	No	NA	Never	45000	NA	Good	No	Asymptomatic	Don’t know	Very much	Good	Neither satisfied nor dissatisfied	NA	An extreme amount	An extreme amount	An extreme amount	An extreme amount	An extreme amount	Not at all	An extreme amount	An extreme amount	A moderate amount	A moderate amount	A moderate amount	NA	Moderately	Mostly	Mostly	Mostly	Mostly	Moderately	Good	NA	Satisfied	Satisfied	Satisfied	Satisfied	Satisfied	Satisfied	Neither satisfied nor dissatisfied
Yes	31	Female	Female	Secondary	Others	Married	Yes	2	Yes	Yes	Once or less/ month	Never	12000	NA	Neither Poor nor Good	Yes	Asymptomatic	Sex with a man who was HIV+	A moderate amount	Neither Poor nor Good	Dissatisfied	NA	Not at all	A little	Not at all	A little	A little	Not at all	A little	Not at all	A little	A moderate amount	A moderate amount	NA	A little	Moderately	A little	Moderately	A little	A little	Neither Poor nor Good	NA	Dissatisfied	Neither satisfied nor dissatisfied	Neither satisfied nor dissatisfied	Neither satisfied nor dissatisfied	Neither satisfied nor dissatisfied	Dissatisfied	Neither satisfied nor dissatisfied
Yes	30	Female	Female	Primary	Others	Never married	No	NA	NA	No	NA	Never	30000	NA	Good	No	Asymptomatic	Sex with a man who was HIV+	A moderate amount	Neither Poor nor Good	Dissatisfied	NA	A little	Not at all	Not at all	Not at all	Not at all	Not at all	Not at all	Not at all	A moderate amount	A moderate amount	A moderate amount	NA	Moderately	Moderately	Moderately	Moderately	Moderately	Moderately	Good	NA	Neither satisfied nor dissatisfied	Neither satisfied nor dissatisfied	Neither satisfied nor dissatisfied	Neither satisfied nor dissatisfied	Neither satisfied nor dissatisfied	Neither satisfied nor dissatisfied	Neither satisfied nor dissatisfied
Yes	29	Female	Female	Higher	Others	Married	Yes	3	Yes	Yes	Once or less/ month	Never	50000	NA	Poor	Yes	Asymptomatic	Get infected from husband or wife or long-term partners	A little	Good	Dissatisfied	NA	Very much	A moderate amount	An extreme amount	Very much	Very much	Very much	A moderate amount	Not at all	A moderate amount	A moderate amount	A moderate amount	NA	Mostly	Mostly	Moderately	Moderately	Moderately	Mostly	Good	NA	Satisfied	Satisfied	Satisfied	Satisfied	Satisfied	Very satisfied	Satisfied
Yes	40	Female	Female	Secondary	Others	Married	Yes	5	Yes	Yes	Once or less/ month	Yes and I was on TB treatment in the past	25000	NA	Good	No	Asymptomatic	Get infected from husband or wife or long-term partners	A little	Good	Satisfied	NA	A moderate amount	A little	An extreme amount	An extreme amount	An extreme amount	Not at all	A little	A little	A moderate amount	A moderate amount	Very much	NA	Mostly	Moderately	A little	Moderately	A little	A little	Good	NA	Satisfied	Satisfied	Satisfied	Satisfied	Satisfied	Neither satisfied nor dissatisfied	Satisfied
Yes	40	Female	Female	Quranic	Unskilled (laborer, trader, shopkeeper, hawker, vendor etc.)	Widowed/widower	Yes	2	No	Yes	Once or less/ month	Yes and I was on TB treatment in the past	35000	NA	Good	No	Asymptomatic	Don’t know	A moderate amount	Good	Neither satisfied nor dissatisfied	NA	Not at all	A little	Not at all	A moderate amount	A moderate amount	Not at all	Not at all	Not at all	Very much	A moderate amount	A moderate amount	NA	Moderately	Moderately	Moderately	Mostly	Mostly	Mostly	Very Good	NA	Satisfied	Neither satisfied nor dissatisfied	Neither satisfied nor dissatisfied	Satisfied	Dissatisfied	Neither satisfied nor dissatisfied	Satisfied
Yes	29	Female	Female	Secondary	Unskilled (laborer, trader, shopkeeper, hawker, vendor etc.)	Never married	No	NA	NA	Yes	Once or less/ month	Never	70000	NA	Good	No	Asymptomatic	Don’t know	Very much	Good	Satisfied	NA	Not at all	Not at all	Not at all	Very much	An extreme amount	Not at all	A moderate amount	Not at all	Very much	A moderate amount	A moderate amount	NA	Moderately	Completely	Moderately	Mostly	Moderately	Moderately	Good	NA	Satisfied	Satisfied	Very satisfied	Very satisfied	Satisfied	Very satisfied	Satisfied
Yes	40	Male	Male	Secondary	Others	Married	Yes	7	Yes	Yes	Once or less/ month	Yes and I am currently on TB treatment now	20000	NA	Good	No	Asymptomatic	Sex with a woman who was HIV+	A moderate amount	Neither Poor nor Good	Neither satisfied nor dissatisfied	NA	Not at all	Not at all	Not at all	A little	Not at all	Not at all	Not at all	Not at all	A moderate amount	A moderate amount	A moderate amount	NA	Moderately	Moderately	Moderately	Moderately	Moderately	Moderately	Good	NA	Neither satisfied nor dissatisfied	Neither satisfied nor dissatisfied	Neither satisfied nor dissatisfied	Neither satisfied nor dissatisfied	Neither satisfied nor dissatisfied	Neither satisfied nor dissatisfied	Neither satisfied nor dissatisfied
Yes	21	Male	Male	Secondary	Unskilled (laborer, trader, shopkeeper, hawker, vendor etc.)	Living with partner but not married	No	NA	NA	Yes	Once or less/ month	Never	25000	NA	Good	No	Asymptomatic	Don’t know	A moderate amount	Very Good	Satisfied	NA	A little	An extreme amount	A moderate amount	An extreme amount	An extreme amount	Not at all	A little	A moderate amount	Very much	Very much	Extremely	NA	Moderately	Completely	Not at all	Moderately	Completely	Mostly	Very Good	NA	Very satisfied	Very satisfied	Very satisfied	Very satisfied	Very satisfied	Satisfied	Satisfied
Yes	29	Male	Male	Higher	Highly skilled (nurse, teacher, School of Tech graduate)	Never married	No	NA	NA	No	NA	Never	55000	NA	Good	No	Asymptomatic	Don’t know	A moderate amount	Good	Neither satisfied nor dissatisfied	NA	Not at all	Not at all	An extreme amount	An extreme amount	An extreme amount	Not at all	An extreme amount	An extreme amount	Very much	A moderate amount	A moderate amount	NA	Mostly	Mostly	Not at all	Completely	Moderately	A little	Neither Poor nor Good	NA	Satisfied	Satisfied	Satisfied	Neither satisfied nor dissatisfied	Satisfied	Satisfied	Dissatisfied
Yes	26	Female	Female	Primary	Unskilled (laborer, trader, shopkeeper, hawker, vendor etc.)	Never married	No	NA	NA	Yes	2-4 times/month	Never	80000	NA	Good	No	Asymptomatic	Don’t know	A moderate amount	Neither Poor nor Good	Satisfied	NA	An extreme amount	Not at all	Not at all	A moderate amount	Not at all	Not at all	A moderate amount	An extreme amount	A moderate amount	Very much	Very much	NA	Completely	Completely	Completely	Completely	Mostly	Moderately	Good	NA	Satisfied	Satisfied	Satisfied	Satisfied	Neither satisfied nor dissatisfied	Satisfied	Satisfied
Yes	36	Male	Male	Secondary	Skilled (tailor, beautician, plumbing, hairdresser, carpentry, electrician etc)	Married	Yes	2	Yes	Yes	Once or less/ month	Never	60000	NA	Good	No	Asymptomatic	Don’t know	A moderate amount	Good	Satisfied	NA	Not at all	Not at all	Not at all	Very much	Very much	Not at all	Very much	Not at all	A moderate amount	Very much	Very much	NA	Mostly	Completely	Mostly	Mostly	Mostly	Mostly	Good	NA	Very satisfied	Very satisfied	Very satisfied	Satisfied	Satisfied	Very satisfied	Satisfied
Yes	40	Female	Female	Higher	Unskilled (laborer, trader, shopkeeper, hawker, vendor etc.)	Widowed/widower	Yes	2	Yes	Yes	2-4 times/month	Never	45000	NA	Good	No	Asymptomatic	Don’t know	A moderate amount	Good	Satisfied	NA	Not at all	Not at all	Not at all	Very much	Very much	Not at all	Very much	A moderate amount	Very much	Very much	Very much	NA	Mostly	Mostly	A little	Mostly	Mostly	Moderately	Good	NA	Satisfied	Satisfied	Satisfied	Very satisfied	Satisfied	Satisfied	Satisfied
Yes	30	Female	Female	Secondary	Unskilled (laborer, trader, shopkeeper, hawker, vendor etc.)	Never married	No	NA	NA	No	NA	Never	50000	NA	Good	Yes	Asymptomatic	Don’t know	Very much	Good	Satisfied	NA	An extreme amount	Very much	An extreme amount	An extreme amount	An extreme amount	A little	Very much	Very much	A moderate amount	Very much	A moderate amount	NA	Mostly	Mostly	Not at all	Mostly	Mostly	Not at all	Good	NA	Satisfied	Satisfied	Satisfied	Neither satisfied nor dissatisfied	Satisfied	Satisfied	Neither satisfied nor dissatisfied
Yes	22	Female	Female	Secondary	Others	Never married	No	NA	NA	No	NA	Never	55000	NA	Good	Yes	Asymptomatic	Sex with a man who was HIV+	A little	Neither Poor nor Good	Neither satisfied nor dissatisfied	NA	An extreme amount	An extreme amount	An extreme amount	Very much	A moderate amount	An extreme amount	Very much	Very much	A moderate amount	Very much	Very much	NA	Mostly	Mostly	Mostly	Mostly	Moderately	Moderately	Good	NA	Satisfied	Very satisfied	Satisfied	Satisfied	Satisfied	Satisfied	Satisfied
Yes	34	Female	Female	Primary	Others	Married	Yes	7	Yes	Yes	Once or less/ month	Yes and I am currently on TB treatment now	8000	NA	Neither Poor nor Good	Yes	Asymptomatic	Get infected from husband or wife or long-term partners	A moderate amount	Neither Poor nor Good	Neither satisfied nor dissatisfied	NA	Not at all	Not at all	A little	Not at all	A little	Not at all	Not at all	Not at all	A moderate amount	A moderate amount	A moderate amount	NA	A little	Moderately	A little	Moderately	Moderately	Moderately	Good	NA	Dissatisfied	Neither satisfied nor dissatisfied	Neither satisfied nor dissatisfied	Neither satisfied nor dissatisfied	Neither satisfied nor dissatisfied	Neither satisfied nor dissatisfied	Neither satisfied nor dissatisfied
Yes	35	Male	Male	Primary	Others	Divorced/Separated	Yes	2	No	Yes	Once or less/ month	Yes and I was on TB treatment in the past	20000	NA	Good	Yes	Symptomatic	Sex with a man who was HIV+	A moderate amount	Poor	Very dissatisfied	NA	A little	A little	A little	Not at all	Not at all	A moderate amount	An extreme amount	An extreme amount	A little	A moderate amount	A moderate amount	NA	A little	Moderately	A little	A little	A little	Moderately	Neither Poor nor Good	NA	Dissatisfied	Dissatisfied	Dissatisfied	Very dissatisfied	Dissatisfied	Dissatisfied	Dissatisfied
Yes	25	Female	Female	Secondary	Skilled (tailor, beautician, plumbing, hairdresser, carpentry, electrician etc)	Married	Yes	2	Yes	No	NA	Never	55000	NA	Good	No	Asymptomatic	Don’t know	A moderate amount	Good	Satisfied	NA	Not at all	Not at all	A little	A little	A little	Not at all	An extreme amount	An extreme amount	A moderate amount	A moderate amount	A moderate amount	NA	Mostly	Mostly	A little	Mostly	Moderately	Moderately	Good	NA	Satisfied	Satisfied	Satisfied	Satisfied	Satisfied	Satisfied	Satisfied
Yes	23	Female	Female	Secondary	Others	Never married	No	NA	NA	No	NA	Never	10000	NA	Good	No	Asymptomatic	Don’t know	A moderate amount	Good	Neither satisfied nor dissatisfied	NA	Not at all	A little	A little	A little	A little	A little	Very much	Very much	A little	A moderate amount	A moderate amount	NA	Moderately	Mostly	A little	Completely	Mostly	Mostly	Good	NA	Satisfied	Neither satisfied nor dissatisfied	Satisfied	Satisfied	Neither satisfied nor dissatisfied	Neither satisfied nor dissatisfied	Satisfied
Yes	33	Female	Female	Higher	Semi-skilled (farming, fishing, mining, forestry etc)	Never married	No	NA	NA	Yes	Once or less/ month	Never	45000	NA	Good	No	Asymptomatic	Don’t know	Very much	Good	Satisfied	NA	Not at all	Not at all	Not at all	An extreme amount	An extreme amount	Not at all	Not at all	Not at all	Very much	A moderate amount	A moderate amount	NA	Mostly	Completely	A little	Mostly	Mostly	Moderately	Good	NA	Satisfied	Satisfied	Very satisfied	Satisfied	Satisfied	Very satisfied	Satisfied
[truncated: 77 more rows]
[truncated: 5 more columns]
